# Supplementary material for: Limited effects of source population identity and number on seagrass transplant performance
Source: PeerJ. 2017 Feb 28;5:e2972. doi: 10.7717/peerj.2972 (PMC5333546; doi:10.7717/peerj.2972)
Supplement: Supplemental Information 2 [file peerj-05-2972-s002.xlsx]

## Sheet: morphology_initial
Site_code	Donor_ Site	Sample	# of leaves/shoot	leaf width (mm)	leaf width (cm)	leaf length (cm)	sheath lengh (cm)	leaf wt (g/cm2)	internode length (mm)	above ground wt.(g)	below ground wt. (g)	shoot weight	LA	A:B	comments (*=blades broken (other than measured leaf), 1= epiphytes)	comments (*=blades broken, 1= epiphytes)
Green	Pleasant Bay	1	3	2.5	0.25	20.5	6.1	0.07	3	0.37	0.13	0.5	5.125	2.84615
Green	Pleasant Bay	2	4	2.4	0.24	23.3	5.6	0.09	10	0.52	0.3	0.82	5.592	1.73333
Green	Pleasant Bay	3	3	2.3	0.23	15.1	2.4	0.04	4	0.23	0.14	0.37	3.473	1.64286
Green	Pleasant Bay	4	2	2	0.2	26	6.1	0.09	1	0.17	0.22	0.39	5.2	0.772727
Green	Pleasant Bay	5	3	2.3	0.23	26	7.5	0.11	1	0.63	0.05	0.68	5.98	12.6
Green	Pleasant Bay	6	3	2	0.2	17.5	6.6	0.04	4	0.18	0.26	0.44	3.5	0.692308
Green	Pleasant Bay	7	3	3.3	0.33	25	7.6	0.09	5	0.64	0.26	0.9	8.25	2.46154
Green	Pleasant Bay	8	3	3	0.3	32	7.1	0.15	6	0.68	0.09	0.77	9.6	7.55556
Green	Pleasant Bay	9	3	2.4	0.24	26.1	7.4	0.08	2	0.24	0.2	0.44	6.264	1.2
Green	Pleasant Bay	10	3	2.3	0.23	27	4.4	0.08	5	0.37	0.14	0.51	6.21	2.64286
Green	Pleasant Bay	11	4	2.8	0.28	28.4	7.5	0.14	3	0.56	0.13	0.69	7.952	4.30769
Green	Pleasant Bay	12	3	2.7	0.27	16.8	6.6	0.04	3	0.25	0.06	0.31	4.536	4.16667
Green	Pleasant Bay	13	3	2.4	0.24	22	5	0.08	7	0.35	0.13	0.48	5.28	2.69231
Green	Pleasant Bay	14	3	3	0.3	34	5.4	0.11	8	0.24	0.18	0.42	10.2	1.33333
Green	Pleasant Bay	15	2	2.4	0.24	11.1	4.4	0.02	3	0.14	0.05	0.19	2.664	2.8
Green	Pleasant Bay	16	3	2	0.2	13.8	2.8	0.03	3	0.24	0.17	0.41	2.76	1.41176
Green	Pleasant Bay	17	3	2.4	0.24	11.8	4.6	0.05	4	0.3	0.04	0.34	2.832	7.5
Green	Pleasant Bay	18	3	2	0.2	31.1	4.4	0.15	3	0.62	0.1	0.72	6.22	6.2
Green	Pleasant Bay	19	3	2.4	0.24	22.6	6	0.05	3	0.1	0.1	0.2	5.424	1
Green	Pleasant Bay	20	3	3.2	0.32	26.9	7.5	0.14	3	0.51	0.28	0.79	8.608	1.82143
Green	Pleasant Bay	21	3	1.9	0.19	17	4	0.03	3	0.11	0.12	0.23	3.23	0.916667
Green	Pleasant Bay	22	3	2.1	0.21	29.1	4.5	0.11	3	0.19	0.18	0.37	6.111	1.05556
Green	Pleasant Bay	23	3	2	0.2	17.4	3.3	0.13	3	0.18	0.16	0.34	3.48	1.125
Green	Pleasant Bay	24	3	3.1	0.31	39	5.5	0.22	3	0.75	0.24	0.99	12.09	3.125
Green	Pleasant Bay	25	3	3	0.3	26.8	6.5	0.16	5	0.54	0.09	0.63	8.04	6
Blue	West Yarmouth	1	4	3.3	0.33	12.2	3.6	0.08	8	0.6	0.14	0.74	4.026	4.28571	1	*
Blue	West Yarmouth	2	4	2.87	0.287	14	3.3	0.071	8	0.45	0.22	0.67	4.018	2.04545	1
Blue	West Yarmouth	3	3	3.8	0.38	10	6.5	0.06	7	0.55	0.26	0.81	3.8	2.11538	1
Blue	West Yarmouth	4	4	3	0.3	7	3.2	0.037	10	0.26	0.29	0.55	2.1	0.896552
Blue	West Yarmouth	5	3	2.97	0.297	16.5	3.2	0.1	5	0.29	0.07	0.36	4.9005	4.14286
Blue	West Yarmouth	6	3	1.93	0.193	10.6	3.3	0.035	3	0.21	0.12	0.33	2.0458	1.75	1	*
Blue	West Yarmouth	7	3	2.34	0.234	13	3.2	0.057	4	0.19	0.1	0.29	3.042	1.9	1	*
Blue	West Yarmouth	8	3	2.4	0.24	10.4	3.5	0.051	5	0.19	0.09	0.28	2.496	2.11111	1	*
Blue	West Yarmouth	9	4	3.1	0.31	6	4.3	0.082	8	0.49	0.23	0.72	1.86	2.13043	1
Blue	West Yarmouth	10	3	2.75	0.275	10	3.7	0.042	6	0.19	0.16	0.35	2.75	1.1875	1
Blue	West Yarmouth	11	3	3.72	0.372	16.7	4	0.123	13	0.48	0.12	0.6	6.2124	4
Blue	West Yarmouth	12	3	3.1	0.31	9.5	4.1	0.045	8	0.23	0.2	0.43	2.945	1.15
Blue	West Yarmouth	13	4	3.56	0.356	12.2	5.7	0.077	15	0.62	0.29	0.91	4.3432	2.13793		*
Blue	West Yarmouth	14	4	2.62	0.262	17.3	5.5	0.074	3	0.43	0.18	0.61	4.5326	2.38889	1	*
Blue	West Yarmouth	15	4	2.9	0.29	14.6	5.9	0.084	5	0.54	0.06	0.6	4.234	9	1
Blue	West Yarmouth	16	4	3.04	0.304	14.1	5	0.08	5	0.5	0.15	0.65	4.2864	3.33333
Blue	West Yarmouth	17	4	2.55	0.255	22.2	6.6	0.093	4	0.48	0.08	0.56	5.661	6
Blue	West Yarmouth	18	4	3.32	0.332	19.9	6.2	0.118	5	0.7	0.21	0.91	6.6068	3.33333	1
Blue	West Yarmouth	19	3	2.23	0.223	10.9	4.1	0.05	6	0.23	0.06	0.29	2.4307	3.83333	1	*
Blue	West Yarmouth	20	3	4.03	0.403	15.3	5.7	0.126	8	0.54	0.08	0.62	6.1659	6.75	1
Blue	West Yarmouth	21	2	2.5	0.25	13.1	6.2	0.052	2	0.27	0.12	0.39	3.275	2.25
Blue	West Yarmouth	22	3	2.93	0.293	12.2	4.2	0.064	6	0.27	0.33	0.6	3.5746	0.818182	1
Blue	West Yarmouth	23	4	3.31	0.331	22.9	5	0.176	10	0.74	0.21	0.95	7.5799	3.52381	1
Blue	West Yarmouth	24	3	2.21	0.221	11.9	4.1	0.049	5	0.19	0.08	0.27	2.6299	2.375
Blue	West Yarmouth	25	3	1.83	0.183	9.8	4.2	0.029	4	0.14	0.16	0.3	1.7934	0.875
Red	Nahant	1	4	2.33	0.233	13.3	6.5	0.055	2.5	0.32	0.05	0.37	3.0989	6.4
Red	Nahant	2	4	3.48	0.348	25.6	9.4	0.223	2	1.25	0.26	1.51	8.9088	4.80769	*
Red	Nahant	3	5	4.1	0.41	33.9	13	0.404	6	2.32	0.3	2.62	13.899	7.73333
Red	Nahant	4	4	4.04	0.404	35.9	14.3	0.356	5	2.55	0.2	2.75	14.5036	12.75
Red	Nahant	5	3	2.61	0.261	16	7.1	0.091	3	0.36	0.22	0.58	4.176	1.63636	*
Red	Nahant	6	5	3.6	0.36	27.5	12	0.245	2	1.3	0.19	1.49	9.9	6.84211	*
Red	Nahant	7	3	3.48	0.348	35.7	13.3	0.39	4	1.58	0.2	1.78	12.4236	7.9
Red	Nahant	8	3	2.2	0.22	17.5	6.3	0.074	2	0.29	0.05	0.34	3.85	5.8
Red	Nahant	9	4	3.05	0.305	30.7	8.2	0.206	2	0.99	0.11	1.1	9.3635	9
Red	Nahant	10	5	3.22	0.322	19.9	9	0.144	5	0.99	0.18	1.17	6.4078	5.5	*
Red	Nahant	11	5	3.72	0.372	35	12	0.402	5.5	2.63	0.43	3.06	13.02	6.11628
Red	Nahant	12	3	3.16	0.316	29.6	10.8	0.264	2	1.14	0.48	1.62	9.3536	2.375
Red	Nahant	13	6	4.14	0.414	42.3	15.8	0.47	6	2.5	0.19	2.69	17.5122	13.1579
Red	Nahant	14	6	4.48	0.448	37.3	13.5	0.415	11	2.75	0.21	2.96	16.7104	13.0952	*
Red	Nahant	15	4	3.95	0.395	25	12.2	0.232	3	1.69	0.2	1.89	9.875	8.45	*
Red	Nahant	16	4	2.52	0.252	9.1	8.2	0.046	3	0.35	0.22	0.57	2.2932	1.59091
Red	Nahant	17	4	3.05	0.305	21.1	9.6	0.183	3	1.39	0.56	1.95	6.4355	2.48214	*
Red	Nahant	18	4	2.92	0.292	27.6	11.4	0.188	3	1	0.14	1.14	8.0592	7.14286
Red	Nahant	19	4	2.46	0.246	20.3	11	0.103	4	0.71	0.12	0.83	4.9938	5.91667
Red	Nahant	20	4	4.29	0.429	40	14.4	0.48	6	2.81	0.26	3.07	17.16	10.8077	*
Red	Nahant	21	4	3.3	0.33	31.6	12.4	0.259	8	1.56	0.25	1.81	10.428	6.24
Red	Nahant	22	4	2.97	0.297	33	13.1	0.194	4	1.17	0.18	1.35	9.801	6.5
Red	Nahant	23	5	3.91	0.391	28.5	14	0.312	5	1.87	0.14	2.01	11.1435	13.3571	*
Red	Nahant	24	4	3.31	0.331	24.5	9.9	0.214	3	1.02	0.14	1.16	8.1095	7.28571
Red	Nahant	25	4	2.27	0.227	19.1	6.4	0.084	1	0.45	0.1	0.55	4.3357	4.5
Yellow	East Harbor	1	4	2.13	0.213	13.6	3.1	0.055	12	0.33	0.18	0.51	2.8968	1.83333
Yellow	East Harbor	2	4	3	0.3	22.4	6.8	0.131	11	0.84	0.25	1.09	6.72	3.36
Yellow	East Harbor	3	4	3.12	0.312	21	12.4	0.126	25	1.61	0.29	1.9	6.552	5.55172
Yellow	East Harbor	4	4	2.7	0.27	26	9.3	0.143	18	0.72	0.58	1.3	7.02	1.24138
Yellow	East Harbor	5	4	2.4	0.24	26.6	7.4	0.114	10	0.54	0.19	0.73	6.384	2.84211
Yellow	East Harbor	6	3	2.32	0.232	16.6	4	0.064	5	0.28	0.12	0.4	3.8512	2.33333
Yellow	East Harbor	7	4	2.03	0.203	11.1	4	0.04	2	0.2	0.05	0.25	2.2533	4
Yellow	East Harbor	8	4	3	0.3	26.2	7.1	0.133	13	0.72	0.2	0.92	7.86	3.6
Yellow	East Harbor	9	4	2.7	0.27	14.3	5.6	0.074	7	0.42	0.21	0.63	3.861	2
Yellow	East Harbor	10	4	3.1	0.31	19.1	6	0.085	4	0.48	0.11	0.59	5.921	4.36364
Yellow	East Harbor	11	4	2.05	0.205	14	5	0.054	7	0.3	0.14	0.44	2.87	2.14286
Yellow	East Harbor	12	4	1.72	0.172	19.3	6	0.066	3	0.36	0.03	0.39	3.3196	12
Yellow	East Harbor	13	4	2.4	0.24	11.9	4.2	0.053	6	0.27	0.06	0.33	2.856	4.5
Yellow	East Harbor	14	3	1.95	0.195	14.5	7.5	0.051	9	0.43	0.27	0.7	2.8275	1.59259
Yellow	East Harbor	15	4	2.67	0.267	16.5	4.6	0.096	9	0.5	0.19	0.69	4.4055	2.63158
Yellow	East Harbor	16	4	2.09	0.209	17.2	5.5	0.073	8	0.46	0.12	0.58	3.5948	3.83333
Yellow	East Harbor	17	5	2.59	0.259	22.2	7.6	0.118	15	1.08	0.21	1.29	5.7498	5.14286
Yellow	East Harbor	18	4	2.42	0.242	37	10.5	0.225	7	1.13	0.24	1.37	8.954	4.70833
Yellow	East Harbor	19	5	2.4	0.24	19.6	5.4	0.085	6	0.52	0.13	0.65	4.704	4
Yellow	East Harbor	20	4	2	0.2	8.8	6.5	0.031	8	0.29	0.07	0.36	1.76	4.14286
Yellow	East Harbor	21	4	3.57	0.357	18.4	8.8	0.148	14	1.3	0.33	1.63	6.5688	3.93939
Yellow	East Harbor	22	5	3.04	0.304	33	7.6	0.247	13	1.4	0.56	1.96	10.032	2.5
Yellow	East Harbor	23	4	2.62	0.262	29	8.1	0.154	11	0.78	0.71	1.49	7.598	1.09859
Yellow	East Harbor	24	4	2.61	0.261	15	5.5	0.081	4	0.51	0.14	0.65	3.915	3.64286
Yellow	East Harbor	25	4	2.6	0.26	17.6	7.6	0.089	5	0.6	0.09	0.69	4.576	6.66667

## Sheet: morphology_6months
site	block	group	source diversity	combo	source	max blade length (cm)
PB	1	A	p	YGB	G	7
PB	1	A	p	YGB	G	5
PB	1	A	p	YGB	Y	2
PB	1	A	p	YGB	B	6
PB	1	A	m	R	R	44
PB	1	A	m	R	R	20
PB	1	A	m	R	R	10
PB	1	A	m	R	R	11.5
PB	1	A	m	R	R	16
PB	1	A	m	R	R	14
PB	1	A	m	R	R	11
PB	1	A	m	R	R	27
PB	1	A	m	R	R	21
PB	1	A	m	R	R	15
PB	1	A	m	R	R	3
PB	1	A	m	R	R	5
PB	1	A	m	G	G	1
PB	1	A	m	G	G	3
PB	1	A	m	G	G	2.3
PB	1	A	p	RYG	R	9
PB	1	A	p	RYG	R	24
PB	1	A	p	RYG	R	29
PB	1	A	p	RYG	R	15
PB	1	A	p	RYG	R	18
PB	1	A	p	RYG	R	17
PB	1	A	p	RYG	R	13
PB	1	A	p	RYG	R	14
PB	1	A	p	RYG	R	19
PB	1	A	p	RYG	G	30
PB	1	A	p	RYG	G	13
PB	1	A	p	RYG	G	9.5
PB	1	A	p	RYG	G	20
PB	1	A	p	RYG	G	5
PB	1	A	p	RYG	G	19
PB	1	A	p	RYG	G	7
PB	1	A	p	RYG	G	11
PB	1	A	p	RYG	G	9
PB	1	A	p	RYG	G	27
PB	1	A	p	RYG	G	20.5
PB	1	A	p	RYG	G	29
PB	1	A	p	RYG	G	14
PB	1	A	p	RYG	Y	13
PB	1	B	m	Y	Y	18
PB	1	B	m	Y	Y	19
PB	1	B	m	Y	Y	25
PB	1	B	m	Y	Y	21
PB	1	B	m	Y	Y	9
PB	1	B	m	Y	Y	27
PB	1	B	p	RGB	B	7
PB	1	B	p	RGB	B	5.5
PB	1	B	p	RGB	R	31
PB	1	B	p	RGB	R	19
PB	1	B	p	RGB	R	9
PB	1	B	p	RGB	R	33
PB	1	B	p	RGB	R	10
PB	1	B	p	RGB	R	32
PB	1	B	p	RGB	G	19
PB	1	B	p	RGB	G	6
PB	1	B	p	RGB	G	5
PB	1	B	p	RGB	G	15
PB	1	B	p	RGB	G	5
PB	1	B	p	RGB		29
PB	1	B	p	RGB		9
PB	1	B	P	RYB	B	9
PB	1	B	P	RYB	B	11
PB	1	B	P	RYB	B	19
PB	1	B	P	RYB	B	14
PB	1	B	P	RYB	B	6
PB	1	B	P	RYB	B	16
PB	1	B	P	RYB	B	20
PB	1	B	P	RYB	R	15
PB	1	B	P	RYB	R	29
PB	1	B	P	RYB	R	43
PB	1	B	P	RYB	R	22
PB	1	B	P	RYB	R	4
PB	1	B	P	RYB	R	24
PB	1	B	P	RYB	R	9
PB	1	B	P	RYB	R	15
PB	1	B	P	RYB	Y	8
PB	1	B	P	RYB	Y	20
PB	1	B	P	RYB	Y	7
PB	1	B	P	RYB	Y	5
PB	1	B	P	RYB	Y	11
PB	1	B	P	RYB	Y	30.5
PB	1	B	P	RYB		26
PB	1	B	P	RYB		12
PB	1	B	P	RYB		23
PB	1	B	P	RYB		12
PB	1	B	P	RYB		15
PB	1	B	P	RYB		24
PB	1	B	P	RYB		47
PB	1	B	P	RYB		24.5
PB	1	B	P	RYB		10
PB	1	B	P	RYB		16
PB	1	B	P	RYB		6
PB	1	B	m	B	B	38
PB	1	B	m	B	B	32
PB	1	B	m	B	B	37
PB	1	B	m	B	B	36
PB	1	B	m	B	B	16
PB	1	B	m	B	B	21
PB	1	B	m	B	B	38
PB	1	B	m	B	B	15.5
PB	1	B	m	B	B	32
PB	1	B	m	B	B	38
PB	1	B	m	B	B	33
PB	1	B	m	B	B	40
PB	1	B	m	B	B	25
PB	1	B	m	B	B	32.5
PB	1	B	m	B	B	36
PB	1	B	m	B	B	35.5
PB	1	B	m	B	B	19
PB	1	B	m	B	B	7
PB	2	A	m	Y	Y	26
PB	2	A	m	Y	Y	11
PB	2	A	m	Y	Y	23.8
PB	2	A	m	Y	Y	11
PB	2	A	m	Y	Y	13.3
PB	2	A	m	Y	Y	21.2
PB	2	A	m	Y	Y	10
PB	2	A	m	Y	Y	14.4
PB	2	A	m	Y	Y	33.9
PB	2	A	m	Y	Y	24.5
PB	2	A	m	Y	Y	16.4
PB	2	A	m	Y	Y	35.4
PB	2	A	m	Y	Y	22.3
PB	2	A	m	G	G	5.5
PB	2	A	m	G	G	4.8
PB	2	A	m	G	G	22.3
PB	2	A	m	G	G	10.1
PB	2	A	m	G	G	29.4
PB	2	A	m	G	G	22.4
PB	2	A	m	G	G	21.8
PB	2	A	m	G	G	30
PB	2	A	m	G	G	28
PB	2	A	m	G	G	20
PB	2	A	m	G	G	29.8
PB	2	A	m	G	G	22.6
PB	2	A	m	G	G	28
PB	2	A	m	G	G	16
PB	2	A	m	G	G	22.6
PB	2	A	m	G	G	19.8
PB	2	A	p	RYB	R	28.4
PB	2	A	p	RGB	R	22
PB	2	A	p	RGB	R	26.1
PB	2	A	p	RGB	R	12.3
PB	2	A	p	RGB	R	17.9
PB	2	A	p	RGB	R	5
PB	2	A	p	RGB	R	22.3
PB	2	A	p	RGB	R	14
PB	2	A	p	RGB	R	12.1
PB	2	A	p	RGB	R	25.6
PB	2	A	p	RGB	G	36.2
PB	2	A	p	RGB	G	10.1
PB	2	A	p	RGB	B	5
PB	2	A	p	RGB	B	8
PB	2	A	p	RGB	B	10.1
PB	2	A	p	RGB	B	36.2
PB	2	B	P	YGB	Y	16
PB	2	B	P	YGB	G	6.5
PB	2	B	P	YGB	G	10
PB	2	B	P	RYG	R	12
PB	2	B	P	RYG	R	35
PB	2	B	P	RYG	R	36.5
PB	2	B	P	RYG	R	40.6
PB	2	B	P	RYG	R	28
PB	2	B	m	R	R	9
PB	2	B	m	R	R	26.1
PB	2	B	m	R	R	31
PB	2	B	m	R	R	23
PB	2	B	m	R	R	24.1
PB	2	B	m	R	R	17
PB	2	B	m	R	R	34.1
PB	2	B	m	R	R	35.4
PB	2	B	m	R	R	11.2
PB	2	B	m	R	R	32.1
PB	2	B	m	R	R	37.4
PB	2	B	m	R	R	48.4
PB	2	B	m	R	R	33.9
PB	2	B	m	R	R	20
PB	2	B	m	R	R	17
PB	2	B	m	B	B	5
PB	3	A	p	YGB	B	4.6
PB	3	A	p	YGB	B	18.8
PB	3	A	p	YGB	B	36.7
PB	3	A	p	YGB	B	26
PB	3	A	p	YGB	B	5.7
PB	3	A	p	YGB	B	25.5
PB	3	A	p	YGB	Y	7.4
PB	3	A	p	YGB	Y	19.2
PB	3	A	p	YGB	G	21
PB	3	A	p	YGB	G	5
PB	3	A	m	B	B	6.5
PB	3	A	m	B	B	8
PB	3	A	m	B	B	21
PB	3	A	m	B	B	1.8
PB	3	A	m	B	B	4.6
PB	3	A	m	B	B	13
PB	3	A	m	Y	Y	7
PB	3	A	m	Y	Y	12
PB	3	A	m	Y	Y	10.2
PB	3	A	m	Y	Y	18
PB	3	A	m	Y	Y	15.5
PB	3	A	m	Y	Y	9.3
PB	3	A	m	Y	Y	36
PB	3	A	m	Y	Y	13.6
PB	3	A	m	Y	Y	30.9
PB	3	A	p	RGB	B	20
PB	3	A	p	RGB	B	7
PB	3	A	p	RGB	B	8.1
PB	3	A	p	RGB	B	8.5
PB	3	A	p	RGB	B	15.3
PB	3	A	p	RGB	B	47.1
PB	3	A	p	RGB	B	11.2
PB	3	A	p	RGB	B	12
PB	3	A	p	RGB	G	6.1
PB	3	A	p	RGB	G	65.2
PB	3	A	p	RGB	R	33
PB	3	A	p	RGB	R	26
PB	3	A	p	RGB	R	28.2
PB	3	B	p	RYG	Y	10
PB	3	B	p	RYG	Y	13.8
PB	3	B	p	RYG	Y	5.5
PB	3	B	p	RYG	Y	14.1
PB	3	B	p	RYG	Y	23.7
PB	3	B	p	RYG	R	20.9
PB	3	B	p	RYG	R	16.1
PB	3	B	p	RYG	R	5.1
PB	3	B	p	RYG	R	26.3
PB	3	B	p	RYG	G	15.1
PB	3	B	p	RYG	G	16
PB	3	B	p	RYG	G	10.9
PB	3	B	m	R	R	35.6
PB	3	B	m	R	R	17
PB	3	B	m	R	R	22.7
PB	3	B	m	R	R	11.6
PB	3	B	m	R	R	13.9
PB	3	B	m	R	R	35.1
PB	3	B	m	R	R	21
PB	3	B	m	G	G	4.3
PB	3	B	m	G	G	7
PB	3	B	m	G	G	11
PB	3	B	m	G	G	12.1
PB	3	B	m	G	G	3
PB	3	B	m	G	G	12.2
PB	3	B	m	G	G	3.6
PB	3	B	m	G	G	14.7
PB	3	B	m	G	G	16.4
PB	3	B	p	RYB	B	12.6
PB	3	B	p	RYB	B	13.2
PB	3	B	p	RYB	R	18
PB	3	B	p	RYB	R	16
PB	3	B	p	RYB	R	14.6
PB	3	B	p	RYB	R	36.8
PB	3	B	p	RYB	R	21.4
PB	3	B	p	RYB	R	13.6
PB	3	B	p	RYB	R	14.3
PB	3	B	p	RYB	Y	15.4
PB	3	B	p	RYB	Y	12.1
PB	4	A	P	RYB	B	12
PB	4	A	P	RYB	Y	6
PB	4	A	P	RYB	Y	6
PB	4	A	P	RYB	Y	8
PB	4	A	P	RYB	Y	9
PB	4	A	P	RYB	Y	16
PB	4	A	P	RYB	R	14
PB	4	A	P	RYB	R	16
PB	4	A	m	R	R	13
PB	4	A	m	R	R	13
PB	4	A	m	R	R	16
PB	4	A	m	R	R	12
PB	4	A	m	R	R	6
PB	4	A	m	Y	Y	9
PB	4	A	m	Y	Y	12
PB	4	A	m	Y	Y	10
PB	4	A	m	Y	Y	11
PB	4	A	p	YGB	B	13
PB	4	A	p	YGB	B	6
PB	4	A	p	YGB	G	3
PB	4	A	p	YGB	Y	11
PB	4	A	p	YGB	Y	4
PB	4	A	p	YGB	G	6
PB	4	A	p	YGB	G	16
PB	4	A	p	YGB	B	13
PB	4	A	p	YGB	Y	12
PB	4	A	p	YGB	B	23
PB	4	A	p	YGB	G	10
PB	4	A	p	YGB	G	3
PB	4	A	p	YGB	Y	16
PB	4	B	p	RGB	R	13
PB	4	B	p	RGB	R	17
PB	4	B	p	RGB	B	29
PB	4	B	p	RGB	R	12
PB	4	B	p	RGB	G	12
PB	4	B	p	RYG	Y	10
PB	4	B	m	B	B	2
PB	4	B	m	G	G	2.5
EH	1	A	p	RGB	B	22
EH	1	A	p	RGB	B	25
EH	1	A	p	RGB	B	13
EH	1	A	p	RGB	B	12
EH	1	A	p	RGB	G	9
EH	1	A	p	RGB	G	6
EH	1	A	m	R	R	6
EH	1	A	m	R	R	9
EH	1	A	m	R	R	11
EH	1	B	m	Y	Y	18
EH	1	B	m	Y	Y	6
EH	1	B	m	Y	Y	11
EH	1	B	m	Y	Y	13
EH	1	B	m	Y	Y	12
EH	1	B	m	Y	Y	14
EH	1	B	p	RYG	R	11
EH	1	B	p	RYG	R	26
EH	1	B	p	RYG	Y	24
EH	1	B	p	RYG	Y	12
EH	1	B	m	G	G	28
EH	1	B	m	G	G	10
EH	1	B	m	G	G	16
EH	1	B	m	G	G	27
EH	1	B	m	G	G	17
EH	1	B	m	G	G	8
EH	1	B	m	G	G	8
EH	1	B	m	G	G	15
EH	1	B	m	G	G	16
EH	1	B	m	G	G	16
EH	1	B	m	G	G	10
EH	1	B	m	G	G	8
EH	1	B	m	G	G	21
EH	1	B	m	G	G	25
EH	1	B	m	G	G	17
EH	1	B	m	G	G	26
EH	1	B	m	G	G	10
EH	1	B	m	G	G	21
EH	1	B	p	YGB	B	7
EH	1	B	p	YGB	B	8
EH	1	B	p	YGB	B	17
EH	1	B	p	YGB	G	13
EH	1	B	p	YGB	G	24
EH	1	B	p	YGB	G	13
EH	1	B	p	YGB	G	7
EH	1	B	p	YGB	G	19
EH	1	B	p	YGB	G	15
EH	1	B	p	YGB	Y	21
EH	1	B	p	YGB	Y	17
EH	1	B	p	YGB	Y	21
EH	2	A	m	Y	Y	19
EH	2	A	m	Y	Y	30
EH	2	A	m	Y	Y	12
EH	2	A	m	Y	Y	24
EH	2	A	m	Y	Y	13
EH	2	A	m	Y	Y	10
EH	2	A	m	Y	Y	6
EH	2	A	m	Y	Y	8
EH	2	A	m	Y	Y	17
EH	2	A	p	YGB	G	4
EH	2	A	p	RYG	G	8
EH	2	A	p	RYG	G	17
EH	2	A	p	RYG	Y	21
EH	2	A	p	RYG	Y	13
EH	2	A	p	RYG	R	12
EH	2	A	p	RYG	R	21
EH	2	A	p	RYG	R	19
EH	2	B	m	G	G	13
EH	2	B	m	G	G	17
EH	2	B	m	G	G	8
EH	2	B	m	G	G	19
EH	2	B	m	G	G	19
EH	2	B	m	G	G	9
EH	2	B	m	G	G	17
EH	2	B	m	G	G	14
EH	2	B	m	G	G	8
EH	2	B	m	G	G	13
EH	2	B	m	G	G	11
EH	2	B	m	B	B	12
EH	2	B	m	B	B	9
EH	2	B	m	B	B	12
EH	2	B	p	RYB	Y	13
EH	2	B	p	RYB	Y	13
EH	2	B	p	RYB	Y	38
EH	2	B	p	RYB	Y	4
EH	2	B	p	RYB	B	10
EH	2	B	p	RYB	B	7
EH	2	B	p	RYB	B	20
EH	2	B	p	RYB	B	11
EH	2	B	p	RYB	B	16
EH	2	B	p	RYB	B	19
EH	2	B	p	RGB	R	22
EH	2	B	p	RGB	R	22
EH	2	B	p	RGB	G	10
EH	2	B	p	RGB	B	9
EH	2	B	p	RGB	B	5
EH	2	B	p	RGB	B	4
EH	3	A	p	YGB	G	24.4
EH	3	A	p	YGB	G	19.8
EH	3	A	p	YGB	G	20.1
EH	3	A	p	YGB	G	19.8
EH	3	A	p	YGB	G	14.3
EH	3	A	p	YGB	Y	20.8
EH	3	A	p	YGB	B	15
EH	3	A	m	Y	Y	15.4
EH	3	A	m	Y	Y	13.8
EH	3	A	m	Y	Y	10.4
EH	3	A	m	Y	Y	11.4
EH	3	A	m	Y	Y	12.3
EH	3	A	m	Y	Y	19.6
EH	3	A	p	RYB	B	27.1
EH	3	A	p	RYB	B	23.5
EH	3	A	p	RYB	B	15.8
EH	3	A	p	RYB	Y	14.6
EH	3	A	p	RYB	Y	26.9
EH	3	A	p	RYB	R	15.3
EH	3	B	p	RYG	G	21.2
EH	3	B	p	RYG	G	22.3
EH	3	B	p	RYG	G	14.6
EH	3	B	p	RYG	Y	13.4
EH	3	B	p	RYG	Y	21.4
EH	3	B	p	RYG	R	5.6
EH	3	B	p	RYG	R	11.2
EH	3	B	p	RYG	R	22.4
EH	3	B	m	G	G	6.6
EH	3	B	m	G	G	14.2
EH	3	B	m	G	G	13.6
EH	3	B	m	G	G	20.1
EH	3	B	m	G	G	10.3
EH	3	B	p	RGB	G	9
EH	3	B	p	RGB	G	17
EH	3	B	p	RGB	G	10
EH	3	B	p	RGB	G	12
EH	3	B	p	RGB	G	10
EH	3	B	p	RGB	R	25
EH	3	B	p	RGB	R	23
EH	3	B	p	RGB	R	8
EH	3	B	p	RGB		15
EH	3	B	m	R	R	30
EH	3	B	m	R	R	29
EH	3	B	m	R	R	38
EH	3	B	m	R	R	29
EH	3	B	m	R	R	22
EH	3	B	m	R	R	23
EH	3	B	m	R	R	4
EH	3	B	m	R	R	30.5
EH	3	B	m	R	R	18
EH	4	A	m	B	B	11.8
EH	4	A	m	B	B	8.2
EH	4	A	m	B	B	6.6
EH	4	A	m	G	G	5.5
EH	4	A	m	G	G	3
EH	4	A	m	G	G	3.5
EH	4	A	m	G	G	3
EH	4	A	p	RYB	R	29.8
EH	4	A	p	RYB	R	12.5
EH	4	A	p	RYB	Y	8.1
EH	4	A	p	RYB	Y	15.2
EH	4	A	p	RYB	Y	9.3
EH	4	A	p	RYB	Y	20.4
EH	4	A	p	RYB	Y	10.4
EH	4	A	p	RYB	Y	4
EH	4	A	p	RYB	Y	20
EH	4	A	p	RYB	B	9
EH	4	A	p	RYB	B	17.3
EH	4	A	p	RYB	B	6.3
EH	4	A	p	RYB	B	9
EH	4	A	p	YGB	G	16
EH	4	A	p	YGB	G	19
EH	4	A	p	YGB	G	10
EH	4	A	p	YGB	G	19
EH	4	A	p	YGB	G	8.5
EH	4	A	p	YGB	G	9
EH	4	A	p	YGB	B	16
EH	4	A	p	YGB	B	17
EH	4	A	p	YGB	Y	10.4
EH	4	A	p	YGB	Y	10.5
EH	4	B	p	RYG	R	16.4
EH	4	B	p	RYG	R	12.3
EH	4	B	p	RYG	R	22.2
EH	4	B	p	RYG	R	27
EH	4	B	p	RYG	G	11.1
EH	4	B	p	RYG	Y	12.5
EH	4	B	p	RYG	Y	24.2
EH	4	B	m	Y	Y	18
EH	4	B	m	Y	Y	31.6
EH	4	B	m	Y	Y	16.3
EH	4	B	m	Y	Y	18
EH	4	B	m	R	R	6.5
EH	4	B	m	R	R	21.9
EH	4	B	m	R	R	24.4
EH	4	B	m	R	R	27.4
EH	4	B	m	R	R	13.5
EH	4	B	m	R	R	24.5
EH	4	B	p	RGB	B	11.5
EH	4	B	p	RGB	B	16.7
EH	4	B	p	RGB	B	14.8
EH	4	B	p	RGB	B	14.3
EH	4	B	p	RGB	R	32.5
EH	4	B	p	RGB	R	12.1
EH	4	B	p	RGB	G	9
EH	4	B	p	RGB	G	18.4
EH	4	B	p	RGB	G	17.5
EH	4	B	p	RGB	G	6.3

## Sheet: shoot density_single_multi
site	physical block	genetics block	group	position in group	diversity	sources	2014-03-12	2014-05-08	2014-06-06	2014-07-11	2014-08-11	2014-09-11	2014-10-08
Pleasant Bay	1	4	A	1	3	BGY	21	14	7	4	0	3	0
Pleasant Bay	1	4	A	2	1	R	24	26	19	12	3	0	0
Pleasant Bay	1	4	A	3	1	G	8	8	5	3	0	0	0
Pleasant Bay	1	4	A	4	3	GRY	21	25	25	24	19	10	7
Pleasant Bay	1	4	B	1	1	Y	25	24	12	6	6	7	0
Pleasant Bay	1	4	B	2	3	BGR	20	21	15	15	5	0	0
Pleasant Bay	1	4	B	3	3	BRY	23	31	25	33	15	20	10
Pleasant Bay	1	4	B	4	1	B	12	22	2	23	4	2
Pleasant Bay	2	1	A	1	1	Y		22	17	24	34	23	13
Pleasant Bay	2	1	A	2	1	G		21	32	33	46	30	29
Pleasant Bay	2	1	A	3	3	BRY		18	11	1	3	1
Pleasant Bay	2	1	A	4	3	BGR		22	18	18	19	13	2
Pleasant Bay	2	1	B	1	3	BGY		15	10	3	4	1	0
Pleasant Bay	2	1	B	2	3	GRY		18	14	18	23	1	0
Pleasant Bay	2	1	B	3	1	R		22	21	20	16	2	0
Pleasant Bay	2	1	B	4	1	B		19	9	1	0	0	0
Pleasant Bay	3	2	A	1	3	BGY	23	21	18	18	15	9	4
Pleasant Bay	3	2	A	2	1	B	9	14	10	11	8	14	5
Pleasant Bay	3	2	A	3	1	Y	10	20	14	19	16	17	7
Pleasant Bay	3	2	A	4	3	BGR	17	20	12	14	13	3	2
Pleasant Bay	3	2	B	1	3	GRY	15	26	16	30	26	9	0
Pleasant Bay	3	2	B	2	1	R	22	26	19	18	4	2	0
Pleasant Bay	3	2	B	3	1	G	10	20	11	13	12	12	6
Pleasant Bay	3	2	B	4	3	BRY	22	22	19	13	11	3	0
Pleasant Bay	4	3	A	1	3	BRY	24	20	17	7	2	2	0
Pleasant Bay	4	3	A	2	1	R	22	16	14	5	9	8	0
Pleasant Bay	4	3	A	3	1	Y	19	20	11	4	3	0	0
Pleasant Bay	4	3	A	4	3	BGY	24	25	14	15	7	11	0
Pleasant Bay	4	3	B	1	3	BGR	17	14	11	5	2	0	0
Pleasant Bay	4	3	B	2	3	GRY	24	13	11	1	3	2	0
Pleasant Bay	4	3	B	3	1	B	13	10	11	1	6	2
Pleasant Bay	4	3	B	4	1	G	17	21	8	1	4	1
East Harbor	1	1	A	1	1	B	14	16	4
East Harbor	1	1	A	2	3	BRY	23	14	8
East Harbor	1	1	A	3	1	R	26	31	2	3	1	0	0
East Harbor	1	1	A	4	3	BGR	22	24	4	6	3	6	0
East Harbor	1	1	B	1	1	Y	17	27	9	6	3	1	0
East Harbor	1	1	B	2	3	GRY	24	21	8	4	6	11	0
East Harbor	1	1	B	3	1	G	16	25	12	18	10	9	0
East Harbor	1	1	B	4	3	BGY	20	22	10	16	12	14	13
East Harbor	2	2	A	1	1	R	21	39	9
East Harbor	2	2	A	2	1	Y	26	25	22	9	4	1	0
East Harbor	2	2	A	3	3	BGY	18	20	8	1	0	0	0
East Harbor	2	2	A	4	3	GRY	25	29	9	7	6	1	0
East Harbor	2	2	B	1	1	G	12	33		11	6	1	0
East Harbor	2	2	B	2	3	BRY	18	35		12	5	4	5
East Harbor	2	2	B	3	3	BGR	19	27		6	0	1	0
East Harbor	2	2	B	4	1	B	15	8		3	1	0	0
East Harbor	3	3	A	1	1	B	11	14	10	4	0	0	0
East Harbor	3	3	A	2	3	BGY	20	24	7	10	3	20	28
East Harbor	3	3	A	3	1	Y	25	20	7	6	5	4	0
East Harbor	3	3	A	4	3	BRY	23	26	7	12	6	3	0
East Harbor	3	3	B	1	3	GRY	22	31	12	12	8	14	14
East Harbor	3	3	B	2	1	G	16	24	13	9	7	7	8
East Harbor	3	3	B	3	3	BGR	20	24	8	9	3	8	8
East Harbor	3	3	B	4	1	R	24	35	19	11	3	3	0
East Harbor	4	4	A	1	3	BRY	23	20	11	14	9	15	12
East Harbor	4	4	A	2	1	B	15	11	2	3	0	0	0
East Harbor	4	4	A	3	1	G	17	24	11	4	0	0	0
East Harbor	4	4	A	4	3	BGY	18	21	9	12	12	11	8
East Harbor	4	4	B	1	1	Y	21	18	7	8	3	1	0
East Harbor	4	4	B	2	3	GRY	21	26	14	11	8	7	10
East Harbor	4	4	B	3	1	R	28	28	9	9	4	2	0
East Harbor	4	4	B	4	3	BGR	19	25	7	19	5	2	0

## Sheet: PB cross hair
Site	notes on grid location	physical block	Group	position in block	source diversity	source(s)	genetics label	source pop	plant location	3/2 and 3/5/14	2014-05-02	2014-06-06
Pleasant Bay		1	A	1	p	YGB	4	B	A1	1	1	0
Pleasant Bay		1	A	1	p	YGB	4	G	A2	1	1	1
Pleasant Bay		1	A	1	p	YGB	4	B	A3	2	0	0
Pleasant Bay		1	A	1	p	YGB	4	Y	A4	2	1	1
Pleasant Bay		1	A	1	p	YGB	4	Y	B1	0	0	0
Pleasant Bay		1	A	1	p	YGB	4	B	B2	2	1	1
Pleasant Bay		1	A	1	p	YGB	4	Y	B3	2	1	0
Pleasant Bay		1	A	1	p	YGB	4	G	B4	1	0	0
Pleasant Bay		1	A	1	p	YGB	4	B	C1	1	1	0
Pleasant Bay		1	A	1	p	YGB	4	Y	C2	2	1	1
Pleasant Bay		1	A	1	p	YGB	4	G	C3	1	1	0
Pleasant Bay		1	A	1	p	YGB	4	Y	C4	2	2	2
Pleasant Bay		1	A	1	p	YGB	4	G	D1	0	2	1
Pleasant Bay		1	A	1	p	YGB	4	B	D2	2	2	0
Pleasant Bay		1	A	1	p	YGB	4	G	D3	2	0	0
Pleasant Bay		1	A	2	m	R	4	R	A1	2	0	0
Pleasant Bay		1	A	2	m	R	4	R	A2	2	2	2
Pleasant Bay		1	A	2	m	R	4	R	A3	2	3	0
Pleasant Bay		1	A	2	m	R	4	R	A4	1	1	1
Pleasant Bay		1	A	2	m	R	4	R	B1	2	1	2
Pleasant Bay		1	A	2	m	R	4	R	B2	2	2	2
Pleasant Bay		1	A	2	m	R	4	R	B3	2	4	2
Pleasant Bay		1	A	2	m	R	4	R	B4	2	3	2
Pleasant Bay		1	A	2	m	R	4	R	C1	0	2	2
Pleasant Bay		1	A	2	m	R	4	R	C2	2	1	0
Pleasant Bay		1	A	2	m	R	4	R	C3	1	1	1
Pleasant Bay		1	A	2	m	R	4	R	C4	2	2	1
Pleasant Bay		1	A	2	m	R	4	R	D1	2	1	2
Pleasant Bay		1	A	2	m	R	4	R	D2	2	2	3
Pleasant Bay		1	A	2	m	R	4	R	D3	0	1	0
Pleasant Bay	D4 is lower right corner	1	A	3	m	G	4	G	A1	0	0	0
Pleasant Bay		1	A	3	m	G	4	G	A2	1	2	0
Pleasant Bay		1	A	3	m	G	4	G	A3	2	1	2
Pleasant Bay		1	A	3	m	G	4	G	A4	0	1	0
Pleasant Bay		1	A	3	m	G	4	G	B1	0	0	0
Pleasant Bay		1	A	3	m	G	4	G	B2	1	0	0
Pleasant Bay		1	A	3	m	G	4	G	B3	0	0	0
Pleasant Bay		1	A	3	m	G	4	G	B4	0	0	0
Pleasant Bay		1	A	3	m	G	4	G	C1	1	1	1
Pleasant Bay		1	A	3	m	G	4	G	C2	0	0	0
Pleasant Bay		1	A	3	m	G	4	G	C3	0	0	0
Pleasant Bay		1	A	3	m	G	4	G	C4	0	1	2
Pleasant Bay		1	A	3	m	G	4	G	D1	1	0	0
Pleasant Bay		1	A	3	m	G	4	G	D2	1	2	0
Pleasant Bay		1	A	3	m	G	4	G	D3	1	0	0
Pleasant Bay		1	A	4	p	RYG	4	G	A1	1	2	1
Pleasant Bay		1	A	4	p	RYG	4	G	A2	1	2	2
Pleasant Bay		1	A	4	p	RYG	4	Y	A3	2	1	2
Pleasant Bay		1	A	4	p	RYG	4	G	A4	1	1	2
Pleasant Bay		1	A	4	p	RYG	4	R	B1	1	1	2
Pleasant Bay		1	A	4	p	RYG	4	Y	B2	2	1	2
Pleasant Bay		1	A	4	p	RYG	4	R	B3	2	2	2
Pleasant Bay		1	A	4	p	RYG	4	Y	B4	0	1	1
Pleasant Bay		1	A	4	p	RYG	4	G	C1	1	2	0
Pleasant Bay		1	A	4	p	RYG	4	Y	C2	2	2	2
Pleasant Bay		1	A	4	p	RYG	4	G	C3	1	1	2
Pleasant Bay		1	A	4	p	RYG	4	R	C4	2	2	3
Pleasant Bay		1	A	4	p	RYG	4	R	D1	2	3	1
Pleasant Bay		1	A	4	p	RYG	4	Y	D2	1	2	2
Pleasant Bay		1	A	4	p	RYG	4	R	D3	2	2	1
Pleasant Bay	eelgrass encroachment	1	B	1	m	Y	4	Y	A1	2	3
Pleasant Bay		1	B	1	m	Y	4	Y	A2	2	2
Pleasant Bay		1	B	1	m	Y	4	Y	A3	1	0
Pleasant Bay		1	B	1	m	Y	4	Y	A4	0	2
Pleasant Bay		1	B	1	m	Y	4	Y	B1	2	1
Pleasant Bay		1	B	1	m	Y	4	Y	B2	2	2	sum to 12
Pleasant Bay		1	B	1	m	Y	4	Y	B3	2	1
Pleasant Bay		1	B	1	m	Y	4	Y	B4	1	2
Pleasant Bay		1	B	1	m	Y	4	Y	C1	1	1
Pleasant Bay		1	B	1	m	Y	4	Y	C2	2	1
Pleasant Bay		1	B	1	m	Y	4	Y	C3	2	1
Pleasant Bay		1	B	1	m	Y	4	Y	C4	2	1
Pleasant Bay		1	B	1	m	Y	4	Y	D1	2	2
Pleasant Bay		1	B	1	m	Y	4	Y	D2	2	3
Pleasant Bay		1	B	1	m	Y	4	Y	D3	2	2
Pleasant Bay		1	B	2	p	RGB	4	G	A1	1	3	0
Pleasant Bay		1	B	2	p	RGB	4	B	A2	1	0	2
Pleasant Bay		1	B	2	p	RGB	4	R	A3	1	1	1
Pleasant Bay		1	B	2	p	RGB	4	G	A4	1	0	0
Pleasant Bay		1	B	2	p	RGB	4	R	B1	1	2	2
Pleasant Bay		1	B	2	p	RGB	4	B	B2	0	2	1
Pleasant Bay		1	B	2	p	RGB	4	G	B3	1	3	2
Pleasant Bay		1	B	2	p	RGB	4	R	B4	2	1	1
Pleasant Bay		1	B	2	p	RGB	4	G	C1	2	1	0
Pleasant Bay		1	B	2	p	RGB	4	B	C2	2	1	0
Pleasant Bay		1	B	2	p	RGB	4	R	C3	1	2	2
Pleasant Bay		1	B	2	p	RGB	4	B	C4	2	0	0
Pleasant Bay		1	B	2	p	RGB	4	B	D1	2	2	1
Pleasant Bay		1	B	2	p	RGB	4	R	D2	1	2	1
Pleasant Bay		1	B	2	p	RGB	4	G	D3	2	1	2
Pleasant Bay		1	B	3	p	RYB	4	B	A1	2	2	2
Pleasant Bay		1	B	3	p	RYB	4	Y	A2	2	3	2
Pleasant Bay		1	B	3	p	RYB	4	R	A3	2	5	4
Pleasant Bay		1	B	3	p	RYB	4	B	A4	1	1	1
Pleasant Bay		1	B	3	p	RYB	4	Y	B1	2	3	2
Pleasant Bay		1	B	3	p	RYB	4	R	B2	2	3	3
Pleasant Bay		1	B	3	p	RYB	4	B	B3	2	1	0
Pleasant Bay		1	B	3	p	RYB	4	Y	B4	1	2	2
Pleasant Bay		1	B	3	p	RYB	4	R	C1	2	2	1
Pleasant Bay		1	B	3	p	RYB	4	B	C2	1	0	2
Pleasant Bay		1	B	3	p	RYB	4	Y	C3	0	1	2
Pleasant Bay		1	B	3	p	RYB	4	R	C4	2	2	0
Pleasant Bay		1	B	3	p	RYB	4	B	D1	2	2	1
Pleasant Bay		1	B	3	p	RYB	4	Y	D2	2	2	2
Pleasant Bay		1	B	3	p	RYB	4	R	D3	0	2	1
Pleasant Bay		1	B	4	m	B	4	B	A1	0	1	0
Pleasant Bay		1	B	4	m	B	4	B	A2	2	2	0
Pleasant Bay	eelgrass encroachment	1	B	4	m	B	4	B	A3	2	6	0
Pleasant Bay	eelgrass encroachment	1	B	4	m	B	4	B	A4	0	3	0
Pleasant Bay		1	B	4	m	B	4	B	B1	0	1	0
Pleasant Bay		1	B	4	m	B	4	B	B2	2	2	0
Pleasant Bay		1	B	4	m	B	4	B	B3	0	1	1
Pleasant Bay		1	B	4	m	B	4	B	B4	1	1	1
Pleasant Bay		1	B	4	m	B	4	B	C1	0	1	0
Pleasant Bay		1	B	4	m	B	4	B	C2	1	0	0
Pleasant Bay		1	B	4	m	B	4	B	C3	0	2	0
Pleasant Bay		1	B	4	m	B	4	B	C4	0	0	0
Pleasant Bay		1	B	4	m	B	4	B	D1	0	0	0
Pleasant Bay		1	B	4	m	B	4	B	D2	2	1	0
Pleasant Bay		1	B	4	m	B	4	B	D3	2	1	0
Pleasant Bay	pulled this whole block from the first survey -- couldn't reconsile it - see earlier data sheets for alternate interpretations	2	A	1	m	Y	1	Y	A1		2	2
Pleasant Bay		2	A	1	m	Y	1	Y	A2		0	0
Pleasant Bay		2	A	1	m	Y	1	Y	A3		1	0
Pleasant Bay		2	A	1	m	Y	1	Y	A4		1	2
Pleasant Bay		2	A	1	m	Y	1	Y	B1		3	2
Pleasant Bay		2	A	1	m	Y	1	Y	B2		3	2
Pleasant Bay		2	A	1	m	Y	1	Y	B3		1	2
Pleasant Bay		2	A	1	m	Y	1	Y	B4		3	2
Pleasant Bay		2	A	1	m	Y	1	Y	C1		0	0
Pleasant Bay		2	A	1	m	Y	1	Y	C2		1	2
Pleasant Bay		2	A	1	m	Y	1	Y	C3		3	1
Pleasant Bay		2	A	1	m	Y	1	Y	C4		1	2
Pleasant Bay		2	A	1	m	Y	1	Y	D1		1	0
Pleasant Bay		2	A	1	m	Y	1	Y	D2		1	0
Pleasant Bay		2	A	1	m	Y	1	Y	D3		1	0
Pleasant Bay	turned - D4 is upper left	2	A	2	m	G	1	G	A1		1
Pleasant Bay		2	A	2	m	G	1	G	A2		0
Pleasant Bay		2	A	2	m	G	1	G	A3		1
Pleasant Bay		2	A	2	m	G	1	G	A4		1	sum to 32
Pleasant Bay		2	A	2	m	G	1	G	B1		1
Pleasant Bay		2	A	2	m	G	1	G	B2		2
Pleasant Bay		2	A	2	m	G	1	G	B3		0
Pleasant Bay		2	A	2	m	G	1	G	B4		2
Pleasant Bay		2	A	2	m	G	1	G	C1		2
Pleasant Bay		2	A	2	m	G	1	G	C2		2
Pleasant Bay		2	A	2	m	G	1	G	C3		2
Pleasant Bay		2	A	2	m	G	1	G	C4		2
Pleasant Bay		2	A	2	m	G	1	G	D1		3
Pleasant Bay		2	A	2	m	G	1	G	D2		1
Pleasant Bay		2	A	2	m	G	1	G	D3		1
Pleasant Bay		2	A	3	P	RYB	1	R	A1		0	0
Pleasant Bay		2	A	3	P	RYB	1	B	A2		2	0
Pleasant Bay		2	A	3	P	RYB	1	Y	A3		1	1
Pleasant Bay		2	A	3	P	RYB	1	R	A4		2	1
Pleasant Bay		2	A	3	P	RYB	1	B	B1		0	0
Pleasant Bay		2	A	3	P	RYB	1	Y	B2		0	0
Pleasant Bay		2	A	3	P	RYB	1	R	B3		2	2
Pleasant Bay		2	A	3	P	RYB	1	B	B4		1	2
Pleasant Bay		2	A	3	P	RYB	1	Y	C1		2	2
Pleasant Bay		2	A	3	P	RYB	1	R	C2		2	1
Pleasant Bay		2	A	3	P	RYB	1	B	C3		0	0
Pleasant Bay		2	A	3	P	RYB	1	Y	C4		2	1
Pleasant Bay		2	A	3	P	RYB	1	R	D1		2	0
Pleasant Bay		2	A	3	P	RYB	1	B	D2		2	2
Pleasant Bay		2	A	3	P	RYB	1	Y	D3		0	0
Pleasant Bay		2	A	4	p	RGB	1	R	A1		2	2
Pleasant Bay		2	A	4	p	RGB	1	B	A2		1	1
Pleasant Bay		2	A	4	p	RGB	1	G	A3		2	2
Pleasant Bay		2	A	4	p	RGB	1	R	A4		2	2
Pleasant Bay		2	A	4	p	RGB	1	B	B1		2	2
Pleasant Bay		2	A	4	p	RGB	1	G	B2		0	0
Pleasant Bay		2	A	4	p	RGB	1	R	B3		3	2
Pleasant Bay		2	A	4	p	RGB	1	G	B4		0	2
Pleasant Bay		2	A	4	p	RGB	1	B	C1		2	2
Pleasant Bay		2	A	4	p	RGB	1	G	C2		1	0
Pleasant Bay		2	A	4	p	RGB	1	R	C3		2	1
Pleasant Bay		2	A	4	p	RGB	1	B	C4		1	0
Pleasant Bay		2	A	4	p	RGB	1	R	D1		2	1
Pleasant Bay		2	A	4	p	RGB	1	B	D2		1	1
Pleasant Bay		2	A	4	p	RGB	1	G	D3		1	0
Pleasant Bay	D4 is upper left	2	B	1	p	YGB	1	Y	A1		1	0
Pleasant Bay		2	B	1	p	YGB	1	G	A2		1	1
Pleasant Bay		2	B	1	p	YGB	1	G	A3		1	0
Pleasant Bay		2	B	1	p	YGB	1	Y	A4		1	1
Pleasant Bay		2	B	1	p	YGB	1	B	B1		1	2
Pleasant Bay		2	B	1	p	YGB	1	Y	B2		1	2
Pleasant Bay		2	B	1	p	YGB	1	B	B3		1	0
Pleasant Bay		2	B	1	p	YGB	1	Y	B4		1	1
Pleasant Bay		2	B	1	p	YGB	1	Y	C1		0	2
Pleasant Bay		2	B	1	p	YGB	1	G	C2		2	1
Pleasant Bay		2	B	1	p	YGB	1	B	C3		1	1
Pleasant Bay		2	B	1	p	YGB	1	G	C4		0	0
Pleasant Bay		2	B	1	p	YGB	1	G	D1		2	2
Pleasant Bay		2	B	1	p	YGB	1	B	D2		1	2
Pleasant Bay		2	B	1	p	YGB	1	B	D3		1	1
Pleasant Bay	turned sideways - A-D are rows, and D4 is lower left corner - see pic: AN had a question in her field notes about this frame….4 m data may need to be re-entered	2	B	2	p	RYG	1	R	A1		2	1
Pleasant Bay		2	B	2	p	RYG	1	Y	A2		1	1
Pleasant Bay		2	B	2	p	RYG	1	G	A3		0	0
Pleasant Bay		2	B	2	p	RYG	1	R	A4		1	1
Pleasant Bay		2	B	2	p	RYG	1	T	B1		2	2
Pleasant Bay		2	B	2	p	RYG	1	G	B2		2	1
Pleasant Bay		2	B	2	p	RYG	1	R	B3		1	1
Pleasant Bay		2	B	2	p	RYG	1	Y	B4		2	1
Pleasant Bay		2	B	2	p	RYG	1	G	C1		1	1
Pleasant Bay		2	B	2	p	RYG	1	R	C2		0	0
Pleasant Bay		2	B	2	p	RYG	1	Y	C3		1	0
Pleasant Bay		2	B	2	p	RYG	1	G	C4		1	0
Pleasant Bay		2	B	2	p	RYG	1	R	D1		2	2
Pleasant Bay		2	B	2	p	RYG	1	Y	D2		1	2
Pleasant Bay		2	B	2	p	RYG	1	G	D3		1	1
Pleasant Bay		2	B	3	m	R	1	R	A1		2
Pleasant Bay		2	B	3	m	R	1	R	A2		2
Pleasant Bay		2	B	3	m	R	1	R	A3		2
Pleasant Bay		2	B	3	m	R	1	R	A4		1
Pleasant Bay		2	B	3	m	R	1	R	B1		1	sum to 21
Pleasant Bay		2	B	3	m	R	1	R	B2		2
Pleasant Bay		2	B	3	m	R	1	R	B3		1
Pleasant Bay		2	B	3	m	R	1	R	B4		3
Pleasant Bay		2	B	3	m	R	1	R	C1		0
Pleasant Bay		2	B	3	m	R	1	R	C2		1
Pleasant Bay		2	B	3	m	R	1	R	C3		1
Pleasant Bay		2	B	3	m	R	1	R	C4		1
Pleasant Bay		2	B	3	m	R	1	R	D1		1
Pleasant Bay		2	B	3	m	R	1	R	D2		2
Pleasant Bay		2	B	3	m	R	1	R	D3		2
Pleasant Bay		2	B	4	m	B	1	B	A1		1	0
Pleasant Bay		2	B	4	m	B	1	B	A2		1	1
Pleasant Bay		2	B	4	m	B	1	B	A3		1	0
Pleasant Bay		2	B	4	m	B	1	B	A4		1	1
Pleasant Bay		2	B	4	m	B	1	B	B1		1	0
Pleasant Bay		2	B	4	m	B	1	B	B2		2	1
Pleasant Bay		2	B	4	m	B	1	B	B3		1	0
Pleasant Bay		2	B	4	m	B	1	B	B4		2	1
Pleasant Bay		2	B	4	m	B	1	B	C1		1	1
Pleasant Bay		2	B	4	m	B	1	B	C2		2	0
Pleasant Bay		2	B	4	m	B	1	B	C3		1	1
Pleasant Bay		2	B	4	m	B	1	B	C4		1	0
Pleasant Bay		2	B	4	m	B	1	B	D1		1	1
Pleasant Bay		2	B	4	m	B	1	B	D2		1	1
Pleasant Bay		2	B	4	m	B	1	B	D3		2	1
Pleasant Bay		3	A	1	p	YGB	2	B	A1	1	1	1
Pleasant Bay		3	A	1	p	YGB	2	G	A2	0	1	2
Pleasant Bay		3	A	1	p	YGB	2	G	A3	2	2	1
Pleasant Bay		3	A	1	p	YGB	2	B	A4	2	2	1
Pleasant Bay		3	A	1	p	YGB	2	G	B1	2	1	0
Pleasant Bay		3	A	1	p	YGB	2	Y	B2	2	2	2
Pleasant Bay		3	A	1	p	YGB	2	Y	B3	0	1	2
Pleasant Bay		3	A	1	p	YGB	2	Y	B4	2	2	0
Pleasant Bay		3	A	1	p	YGB	2	Y	C1	2	1	1
Pleasant Bay		3	A	1	p	YGB	2	B	C2	2	2	2
Pleasant Bay		3	A	1	p	YGB	2	B	C3	2	0	2
Pleasant Bay		3	A	1	p	YGB	2	G	C4	1	1	1
Pleasant Bay		3	A	1	p	YGB	2	B	D1	2	2	1
Pleasant Bay		3	A	1	p	YGB	2	G	D2	1	1	1
Pleasant Bay		3	A	1	p	YGB	2	Y	D3	2	2	2
Pleasant Bay		3	A	2	m	B	2	B	A1	1	2	0
Pleasant Bay		3	A	2	m	B	2	B	A2	0	0	0
Pleasant Bay		3	A	2	m	B	2	B	A3	0	1	0
Pleasant Bay		3	A	2	m	B	2	B	A4	2	1	2
Pleasant Bay		3	A	2	m	B	2	B	B1	0	2	2
Pleasant Bay		3	A	2	m	B	2	B	B2	0	0	0
Pleasant Bay		3	A	2	m	B	2	B	B3	0	1	1
Pleasant Bay		3	A	2	m	B	2	B	B4	1	0	0
Pleasant Bay		3	A	2	m	B	2	B	C1	1	1	1
Pleasant Bay		3	A	2	m	B	2	B	C2	1	2	0
Pleasant Bay		3	A	2	m	B	2	B	C3	0	1	2
Pleasant Bay		3	A	2	m	B	2	B	C4	1	1	1
Pleasant Bay		3	A	2	m	B	2	B	D1	0	0	0
Pleasant Bay		3	A	2	m	B	2	B	D2	0	1	1
Pleasant Bay		3	A	2	m	B	2	B	D3	2	1	2
Pleasant Bay	D4 is upper left	3	A	3	m	Y	2	Y	A1	0	1	3
Pleasant Bay		3	A	3	m	Y	2	Y	A2	0	1	1
Pleasant Bay		3	A	3	m	Y	2	Y	A3	1	1	0
Pleasant Bay		3	A	3	m	Y	2	Y	A4	0	1	0
Pleasant Bay		3	A	3	m	Y	2	Y	B1	2	3	3
Pleasant Bay		3	A	3	m	Y	2	Y	B2	1	2	2
Pleasant Bay		3	A	3	m	Y	2	Y	B3	0	2	0
Pleasant Bay		3	A	3	m	Y	2	Y	B4	2	2	0
Pleasant Bay		3	A	3	m	Y	2	Y	C1	1	3	2
Pleasant Bay		3	A	3	m	Y	2	Y	C2	1	1	0
Pleasant Bay		3	A	3	m	Y	2	Y	C3	0	1	2
Pleasant Bay		3	A	3	m	Y	2	Y	C4	2	2	1
Pleasant Bay		3	A	3	m	Y	2	Y	D1	0	0	0
Pleasant Bay		3	A	3	m	Y	2	Y	D2	0	0	0
Pleasant Bay		3	A	3	m	Y	2	Y	D3	0	0	0
Pleasant Bay		3	A	4	p	RGB	2	G	A1	1	0	0
Pleasant Bay		3	A	4	p	RGB	2	R	A2	0	3	0
Pleasant Bay		3	A	4	p	RGB	2	R	A3	2	2	1
Pleasant Bay		3	A	4	p	RGB	2	G	A4	2	1	0
Pleasant Bay		3	A	4	p	RGB	2	R	B1	0	1	0
Pleasant Bay		3	A	4	p	RGB	2	B	B2	2	1	2
Pleasant Bay		3	A	4	p	RGB	2	G	B3	2	1	1
Pleasant Bay		3	A	4	p	RGB	2	B	B4	1	2	2
Pleasant Bay		3	A	4	p	RGB	2	G	C1	2	0	2
Pleasant Bay		3	A	4	p	RGB	2	G	C2	1	1	0
Pleasant Bay		3	A	4	p	RGB	2	B	C3	0	2	0
Pleasant Bay		3	A	4	p	RGB	2	R	C4	0	2	1
Pleasant Bay		3	A	4	p	RGB	2	B	D1	2	2	2
Pleasant Bay		3	A	4	p	RGB	2	R	D2	2	1	2
Pleasant Bay		3	A	4	p	RGB	2	B	D3	0	1	0
Pleasant Bay		3	B	1	p	RYG	2	G	A1	2	2
Pleasant Bay		3	B	1	p	RYG	2	Y	A2	1	1
Pleasant Bay		3	B	1	p	RYG	2	Y	A3	0	2
Pleasant Bay		3	B	1	p	RYG	2	R	A4	0	2	sum to 16
Pleasant Bay		3	B	1	p	RYG	2	Y	B1	1	2
Pleasant Bay		3	B	1	p	RYG	2	R	B2	0	1
Pleasant Bay		3	B	1	p	RYG	2	R	B3	0	2
Pleasant Bay		3	B	1	p	RYG	2	Y	B4	1	0
Pleasant Bay		3	B	1	p	RYG	2	R	C1	0	2
Pleasant Bay		3	B	1	p	RYG	2	G	C2	2	2
Pleasant Bay		3	B	1	p	RYG	2	G	C3	2	1
Pleasant Bay		3	B	1	p	RYG	2	G	C4	1	2
Pleasant Bay		3	B	1	p	RYG	2	Y	D1	2	2
Pleasant Bay		3	B	1	p	RYG	2	R	D2	2	2
Pleasant Bay		3	B	1	p	RYG	2	G	D3	2	3
Pleasant Bay		3	B	2	m	R	2	R	A1	1	0
Pleasant Bay		3	B	2	m	R	2	R	A2	2	1
Pleasant Bay		3	B	2	m	R	2	R	A3	2	4
Pleasant Bay		3	B	2	m	R	2	R	A4	0	3
Pleasant Bay		3	B	2	m	R	2	R	B1	2	3
Pleasant Bay		3	B	2	m	R	2	R	B2	2	1
Pleasant Bay		3	B	2	m	R	2	R	B3	0	3	sum to 19
Pleasant Bay		3	B	2	m	R	2	R	B4	2	2
Pleasant Bay		3	B	2	m	R	2	R	C1	2	1
Pleasant Bay		3	B	2	m	R	2	R	C2	1	1
Pleasant Bay		3	B	2	m	R	2	R	C3	2	2
Pleasant Bay		3	B	2	m	R	2	R	C4	1	0
Pleasant Bay		3	B	2	m	R	2	R	D1	2	3
Pleasant Bay		3	B	2	m	R	2	R	D2	2	1
Pleasant Bay		3	B	2	m	R	2	R	D3	1	1
Pleasant Bay		3	B	3	m	G	2	G	A1	1	2	0
Pleasant Bay		3	B	3	m	G	2	G	A2	0	2	0
Pleasant Bay		3	B	3	m	G	2	G	A3	1	1	0
Pleasant Bay		3	B	3	m	G	2	G	A4	0	1	1
Pleasant Bay		3	B	3	m	G	2	G	B1	1	3	1
Pleasant Bay		3	B	3	m	G	2	G	B2	0	1	2
Pleasant Bay		3	B	3	m	G	2	G	B3	0	2	2
Pleasant Bay		3	B	3	m	G	2	G	B4	1	0	0
Pleasant Bay		3	B	3	m	G	2	G	C1	1	1	0
Pleasant Bay		3	B	3	m	G	2	G	C2	2	2	2
Pleasant Bay		3	B	3	m	G	2	G	C3	1	1	1
Pleasant Bay		3	B	3	m	G	2	G	C4	0	1	0
Pleasant Bay		3	B	3	m	G	2	G	D1	0	1	0
Pleasant Bay		3	B	3	m	G	2	G	D2	1	1	1
Pleasant Bay		3	B	3	m	G	2	G	D3	1	1	1
Pleasant Bay		3	B	4	p	RYB	2	B	A1	0	2	1
Pleasant Bay		3	B	4	p	RYB	2	R	A2	2	2	2
Pleasant Bay		3	B	4	p	RYB	2	Y	A3	2	1	2
Pleasant Bay		3	B	4	p	RYB	2	B	A4	0	1	1
Pleasant Bay		3	B	4	p	RYB	2	Y	B1	2	1	1
Pleasant Bay		3	B	4	p	RYB	2	Y	B2	2	2	1
Pleasant Bay		3	B	4	p	RYB	2	B	B3	0	0	0
Pleasant Bay		3	B	4	p	RYB	2	R	B4	2	1	1
Pleasant Bay		3	B	4	p	RYB	2	R	C1	2	3	2
Pleasant Bay		3	B	4	p	RYB	2	B	C2	2	3	1
Pleasant Bay		3	B	4	p	RYB	2	R	C3	2	1	0
Pleasant Bay		3	B	4	p	RYB	2	Y	C4	2	2	2
Pleasant Bay		3	B	4	p	RYB	2	B	D1	1	1	1
Pleasant Bay		3	B	4	p	RYB	2	R	D2	2	1	2
Pleasant Bay		3	B	4	p	RYB	2	Y	D3	1	1	2
Pleasant Bay		4	A	1	p	RYB	3	R	A1	1	2	2
Pleasant Bay		4	A	1	p	RYB	3	Y	A2	2	1	2
Pleasant Bay		4	A	1	p	RYB	3	R	A3	2	1	3
Pleasant Bay		4	A	1	p	RYB	3	B	A4	0	0	1
Pleasant Bay		4	A	1	p	RYB	3	Y	B1	2	1	1
Pleasant Bay		4	A	1	p	RYB	3	B	B2	2	1	1
Pleasant Bay		4	A	1	p	RYB	3	Y	B3	2	2	0
Pleasant Bay		4	A	1	p	RYB	3	B	B4	2	1	0
Pleasant Bay		4	A	1	p	RYB	3	R	C1	2	2	0
Pleasant Bay		4	A	1	p	RYB	3	Y	C2	2	2	2
Pleasant Bay		4	A	1	p	RYB	3	R	C3	2	1	1
Pleasant Bay		4	A	1	p	RYB	3	R	C4	2	3	2
Pleasant Bay		4	A	1	p	RYB	3	B	D1	2	1	0
Pleasant Bay		4	A	1	p	RYB	3	Y	D2	1	2	2
Pleasant Bay		4	A	1	p	RYB	3	B	D3	0	0	0
Pleasant Bay	D4 is lower right	4	A	2	m	R	3	R	A1	2	0	2
Pleasant Bay		4	A	2	m	R	3	R	A2	1	0	2
Pleasant Bay		4	A	2	m	R	3	R	A3	0	0	0
Pleasant Bay		4	A	2	m	R	3	R	A4	1	1	0
Pleasant Bay		4	A	2	m	R	3	R	B1	2	1	1
Pleasant Bay		4	A	2	m	R	3	R	B2	2	1	0
Pleasant Bay		4	A	2	m	R	3	R	B3	0	2	2
Pleasant Bay		4	A	2	m	R	3	R	B4	2	2	0
Pleasant Bay		4	A	2	m	R	3	R	C1	2	2	2
Pleasant Bay		4	A	2	m	R	3	R	C2	1	0	2
Pleasant Bay		4	A	2	m	R	3	R	C3	2	2	1
Pleasant Bay		4	A	2	m	R	3	R	C4	2	1	0
Pleasant Bay		4	A	2	m	R	3	R	D1	2	2	0
Pleasant Bay		4	A	2	m	R	3	R	D2	1	1	0
Pleasant Bay		4	A	2	m	R	3	R	D3	2	1	2
Pleasant Bay		4	A	3	m	Y	3	Y	A1	0	1	0
Pleasant Bay		4	A	3	m	Y	3	Y	A2	2	2	1
Pleasant Bay		4	A	3	m	Y	3	Y	A3	2	2	1
Pleasant Bay		4	A	3	m	Y	3	Y	A4	0	0	0
Pleasant Bay		4	A	3	m	Y	3	Y	B1	2	3	1
Pleasant Bay		4	A	3	m	Y	3	Y	B2	2	0	0
Pleasant Bay		4	A	3	m	Y	3	Y	B3	0	1	2
Pleasant Bay		4	A	3	m	Y	3	Y	B4	2	2	2
Pleasant Bay		4	A	3	m	Y	3	Y	C1	2	2	0
Pleasant Bay		4	A	3	m	Y	3	Y	C2	2	0	0
Pleasant Bay		4	A	3	m	Y	3	Y	C3	0	1	0
Pleasant Bay		4	A	3	m	Y	3	Y	C4	0	1	0
Pleasant Bay		4	A	3	m	Y	3	Y	D1	2	1	2
Pleasant Bay		4	A	3	m	Y	3	Y	D2	1	2	2
Pleasant Bay		4	A	3	m	Y	3	Y	D3	2	2	0
Pleasant Bay		4	A	4	p	YGB	3	Y	A1	2	2	2
Pleasant Bay		4	A	4	p	YGB	3	B	A2	2	2	2
Pleasant Bay		4	A	4	p	YGB	3	Y	A3	2	2	1
Pleasant Bay		4	A	4	p	YGB	3	B	A4	2	1	1
Pleasant Bay		4	A	4	p	YGB	3	Y	B1	2	2	2
Pleasant Bay		4	A	4	p	YGB	3	B	B2	2	1	0
Pleasant Bay		4	A	4	p	YGB	3	G	B3	1	2	2
Pleasant Bay		4	A	4	p	YGB	3	Y	B4	0	2	1
Pleasant Bay		4	A	4	p	YGB	3	G	C1	2	1	0
Pleasant Bay		4	A	4	p	YGB	3	G	C2	1	1	0
Pleasant Bay		4	A	4	p	YGB	3	B	C3	2	2	2
Pleasant Bay		4	A	4	p	YGB	3	G	C4	2	2	2
Pleasant Bay		4	A	4	p	YGB	3	B	D1	2	1	1
Pleasant Bay		4	A	4	p	YGB	3	G	D2	0	2	1
Pleasant Bay		4	A	4	p	YGB	3	Y	D3	2	2	2
Pleasant Bay		4	B	1	p	RGB	3	R	A1	2	2	1
Pleasant Bay		4	B	1	p	RGB	3	B	A2	1	1
Pleasant Bay		4	B	1	p	RGB	3	B	A3	1	1	0
Pleasant Bay		4	B	1	p	RGB	3	G	A4	2	1	2
Pleasant Bay		4	B	1	p	RGB	3	G	B1	0	0	0
Pleasant Bay		4	B	1	p	RGB	3	B	B2	0	1
Pleasant Bay		4	B	1	p	RGB	3	R	B3	0	1	0
Pleasant Bay		4	B	1	p	RGB	3	B	B4	2	0	2
Pleasant Bay		4	B	1	p	RGB	3	R	C1	0	2	0
Pleasant Bay		4	B	1	p	RGB	3	G	C2	2	0
Pleasant Bay		4	B	1	p	RGB	3	G	C3	1	0	2
Pleasant Bay		4	B	1	p	RGB	3	R	C4	2	2	0
Pleasant Bay		4	B	1	p	RGB	3	B	D1	1	0	0
Pleasant Bay		4	B	1	p	RGB	3	R	D2	2	2
Pleasant Bay		4	B	1	p	RGB	3	G	D3	1	1	0
Pleasant Bay		4	B	2	p	RYG	3	G	A1	1	1	0
Pleasant Bay		4	B	2	p	RYG	3	G	A2	1	0	0
Pleasant Bay		4	B	2	p	RYG	3	R	A3	1	1	2
Pleasant Bay		4	B	2	p	RYG	3	Y	A4	2	1	1
Pleasant Bay		4	B	2	p	RYG	3	R	B1	2	2	0
Pleasant Bay		4	B	2	p	RYG	3	Y	B2	2	1	1
Pleasant Bay		4	B	2	p	RYG	3	Y	B3	2	1	0
Pleasant Bay		4	B	2	p	RYG	3	R	B4	1	1	1
Pleasant Bay		4	B	2	p	RYG	3	G	C1	2	0	0
Pleasant Bay		4	B	2	p	RYG	3	G	C2	2	2	0
Pleasant Bay		4	B	2	p	RYG	3	R	C3	2	1	2
Pleasant Bay		4	B	2	p	RYG	3	Y	C4	0	0	4
Pleasant Bay		4	B	2	p	RYG	3	R	D1	2	1	0
Pleasant Bay		4	B	2	p	RYG	3	Y	D2	2	1	0
Pleasant Bay		4	B	2	p	RYG	3	G	D3	2	0	0
Pleasant Bay	4D is lower right	4	B	3	m	B	3	B	A1	1	1	1
Pleasant Bay		4	B	3	m	B	3	B	A2	0	1	0
Pleasant Bay		4	B	3	m	B	3	B	A3	2	1	0
Pleasant Bay		4	B	3	m	B	3	B	A4	2	1	0
Pleasant Bay		4	B	3	m	B	3	B	B1	0	0	0
Pleasant Bay		4	B	3	m	B	3	B	B2	2	0	1
Pleasant Bay		4	B	3	m	B	3	B	B3	2	0	0
Pleasant Bay		4	B	3	m	B	3	B	B4	1	1	2
Pleasant Bay		4	B	3	m	B	3	B	C1	0	0	0
Pleasant Bay		4	B	3	m	B	3	B	C2	0	1	2
Pleasant Bay		4	B	3	m	B	3	B	C3	0	1	0
Pleasant Bay		4	B	3	m	B	3	B	C4	0	2	1
Pleasant Bay		4	B	3	m	B	3	B	D1	1	0	1
Pleasant Bay		4	B	3	m	B	3	B	D2	0	0	2
Pleasant Bay		4	B	3	m	B	3	B	D3	2	1	1
Pleasant Bay		4	B	4	m	G	3	G	A1	0	1	0
Pleasant Bay		4	B	4	m	G	3	G	A2	1	1	1
Pleasant Bay		4	B	4	m	G	3	G	A3	2	2	1
Pleasant Bay		4	B	4	m	G	3	G	A4	2	0	1
Pleasant Bay		4	B	4	m	G	3	G	B1	1	1	0
Pleasant Bay		4	B	4	m	G	3	G	B2	0	2	1
Pleasant Bay		4	B	4	m	G	3	G	B3	1	1	0
Pleasant Bay		4	B	4	m	G	3	G	B4	2	2	1
Pleasant Bay		4	B	4	m	G	3	G	C1	1	2	0
Pleasant Bay		4	B	4	m	G	3	G	C2	2	2	0
Pleasant Bay		4	B	4	m	G	3	G	C3	1	2	1
Pleasant Bay		4	B	4	m	G	3	G	C4	0	2	1
Pleasant Bay		4	B	4	m	G	3	G	D1	2	1	0
Pleasant Bay		4	B	4	m	G	3	G	D2	2	1	1
Pleasant Bay		4	B	4	m	G	3	G	D3	0	1	0

## Sheet: EH cross hair
Site	notes on grid location	Genetics labels aka block	Group	position in group	source_diversity	source(S)	source pop	plant location	2014-03-21	2014-05-06	2014-06-06
East Harbor		1	A	1	m	B	B	A1	1	2	0
East Harbor		1	A	1	m	B	B	A2	2	2	0
East Harbor		1	A	1	m	B	B	A3	2	2	1
East Harbor		1	A	1	m	B	B	A4	1	0	0
East Harbor		1	A	1	m	B	B	B1	2	2	1
East Harbor		1	A	1	m	B	B	B2	1	2	0
East Harbor		1	A	1	m	B	B	B3	1	0	0
East Harbor		1	A	1	m	B	B	B4	0	0	0
East Harbor		1	A	1	m	B	B	C1	0	1	1
East Harbor		1	A	1	m	B	B	C2	1	2	1
East Harbor		1	A	1	m	B	B	C3	1	0	0
East Harbor		1	A	1	m	B	B	C4	0	0	0
East Harbor		1	A	1	m	B	B	D1	0	0	0
East Harbor		1	A	1	m	B	B	D2	1	2	0
East Harbor		1	A	1	m	B	B	D3	1	1	0
East Harbor	A4 upper left	1	A	2	p	RYB	R	A1	2	1	2
East Harbor		1	A	2	p	RYB	Y	A2	1	0	1
East Harbor		1	A	2	p	RYB	B	A3	2	0	0
East Harbor		1	A	2	p	RYB	Y	A4	2	2	1
East Harbor		1	A	2	p	RYB	R	B1	0	0	0
East Harbor		1	A	2	p	RYB	B	B2	2	3	0
East Harbor		1	A	2	p	RYB	R	B3	2	1	1
East Harbor		1	A	2	p	RYB	B	B4	2	1	0
East Harbor		1	A	2	p	RYB	B	C1	1	0	1
East Harbor		1	A	2	p	RYB	R	C2	2	1	1
East Harbor		1	A	2	p	RYB	Y	C3	2	2	0
East Harbor		1	A	2	p	RYB	R	C4	2	1	0
East Harbor		1	A	2	p	RYB	Y	D1	0	0	0
East Harbor		1	A	2	p	RYB	Y	D2	2	1	0
East Harbor		1	A	2	p	RYB	B	D3	1	1	1
East Harbor		1	A	3	m	R	R	A1	2		0
East Harbor		1	A	3	m	R	R	A2	2		0
East Harbor		1	A	3	m	R	R	A3	2		0
East Harbor		1	A	3	m	R	R	A4	2	sum to 31	0
East Harbor		1	A	3	m	R	R	B1	2		0
East Harbor		1	A	3	m	R	R	B2	2		0
East Harbor		1	A	3	m	R	R	B3	2		0
East Harbor		1	A	3	m	R	R	B4	1		0
East Harbor		1	A	3	m	R	R	C1	2		0
East Harbor		1	A	3	m	R	R	C2	2		0
East Harbor		1	A	3	m	R	R	C3	1		1
East Harbor		1	A	3	m	R	R	C4	1		0
East Harbor		1	A	3	m	R	R	D1	2		1
East Harbor		1	A	3	m	R	R	D2	1		0
East Harbor		1	A	3	m	R	R	D3	2		0
East Harbor		1	A	4	p	RGB	R	A1	2	4	0
East Harbor		1	A	4	p	RGB	B	A2	1	0	0
East Harbor		1	A	4	p	RGB	G	A3	2	3	0
East Harbor		1	A	4	p	RGB	R	A4	2	2	0
East Harbor		1	A	4	p	RGB	B	B1	1	0	0
East Harbor		1	A	4	p	RGB	G	B2	1	3	1
East Harbor		1	A	4	p	RGB	R	B3	2	1	0
East Harbor		1	A	4	p	RGB	B	B4	1	0	0
East Harbor		1	A	4	p	RGB	G	C1	1	2	2
East Harbor		1	A	4	p	RGB	R	C2	2	0	0
East Harbor		1	A	4	p	RGB	B	C3	1	2	0
East Harbor		1	A	4	p	RGB	G	C4	2	2	0
East Harbor		1	A	4	p	RGB	R	D1	2	3	0
East Harbor		1	A	4	p	RGB	B	D2	0	1	0
East Harbor		1	A	4	p	RGB	G	D3	2	1	1
East Harbor		1	B	1	m	Y	Y	A1	1	2	1
East Harbor		1	B	1	m	Y	Y	A2	1	3	1
East Harbor		1	B	1	m	Y	Y	A3	2	2	0
East Harbor		1	B	1	m	Y	Y	A4	1	3	1
East Harbor		1	B	1	m	Y	Y	B1	0	0	0
East Harbor		1	B	1	m	Y	Y	B2	1	1	2
East Harbor		1	B	1	m	Y	Y	B3	1	2	0
East Harbor		1	B	1	m	Y	Y	B4	1	1	0
East Harbor		1	B	1	m	Y	Y	C1	1	2	1
East Harbor		1	B	1	m	Y	Y	C2	1	3	0
East Harbor		1	B	1	m	Y	Y	C3	1	1	0
East Harbor		1	B	1	m	Y	Y	C4	1	2	0
East Harbor		1	B	1	m	Y	Y	D1	2	1	0
East Harbor		1	B	1	m	Y	Y	D2	1	2	2
East Harbor		1	B	1	m	Y	Y	D3	2	2	1
East Harbor		1	B	2	p	RYG	R	A1	2	3	1
East Harbor		1	B	2	p	RYG	G	A2	1	0	0
East Harbor		1	B	2	p	RYG	Y	A3	2	0	0
East Harbor		1	B	2	p	RYG	R	A4	1	2	0
East Harbor		1	B	2	p	RYG	G	B1	1	3	2
East Harbor		1	B	2	p	RYG	R	B2	1	0	0
East Harbor		1	B	2	p	RYG	G	B3	2	1	1
East Harbor		1	B	2	p	RYG	Y	B4	2	2	1
East Harbor		1	B	2	p	RYG	Y	C1	2	2	0
East Harbor		1	B	2	p	RYG	G	C2	1	0	0
East Harbor		1	B	2	p	RYG	Y	C3	2	2	2
East Harbor		1	B	2	p	RYG	R	C4	2	0	0
East Harbor		1	B	2	p	RYG	R	D1	1	2	1
East Harbor		1	B	2	p	RYG	G	D2	2	2	0
East Harbor		1	B	2	p	RYG	Y	D3	2	2	0
East Harbor		1	B	3	m	G	G	A1	1	0	0
East Harbor		1	B	3	m	G	G	A2	1	1	0
East Harbor		1	B	3	m	G	G	A3	2	3	1
East Harbor		1	B	3	m	G	G	A4	1	4	2
East Harbor		1	B	3	m	G	G	B1	0	0	0
East Harbor		1	B	3	m	G	G	B2	1	1	1
East Harbor		1	B	3	m	G	G	B3	2	2	2
East Harbor		1	B	3	m	G	G	B4	1	2	0
East Harbor		1	B	3	m	G	G	C1	1	1	0
East Harbor		1	B	3	m	G	G	C2	0	2	1
East Harbor		1	B	3	m	G	G	C3	0	0	0
East Harbor		1	B	3	m	G	G	C4	1	1	0
East Harbor		1	B	3	m	G	G	D1	2	3	1
East Harbor		1	B	3	m	G	G	D2	1	2	1
East Harbor		1	B	3	m	G	G	D3	2	3	3
East Harbor		1	B	4	p	YGB	G	A1	1	0	0
East Harbor		1	B	4	p	YGB	B	A2	2	3	0
East Harbor		1	B	4	p	YGB	G	A3	1	1	0
East Harbor		1	B	4	p	YGB	Y	A4	1	3	1
East Harbor		1	B	4	p	YGB	Y	B1	1	2	0
East Harbor		1	B	4	p	YGB	B	B2	2	0	1
East Harbor		1	B	4	p	YGB	Y	B3	1	1	0
East Harbor		1	B	4	p	YGB	B	B4	2	1	3
East Harbor		1	B	4	p	YGB	G	C1	1	2	1
East Harbor		1	B	4	p	YGB	G	C2	2	2	0
East Harbor		1	B	4	p	YGB	B	C3	1	2	1
East Harbor		1	B	4	p	YGB	G	C4	2	3	0
East Harbor		1	B	4	p	YGB	Y	D1	0	0	0
East Harbor		1	B	4	p	YGB	Y	D2	1	1	0
East Harbor		1	B	4	p	YGB	B	D3	2	1	3
East Harbor		2	A	1	m	R	R	A1	2		0
East Harbor		2	A	1	m	R	R	A2	0		1
East Harbor		2	A	1	m	R	R	A3	2	sum to 39	1
East Harbor		2	A	1	m	R	R	A4	0		0
East Harbor		2	A	1	m	R	R	B1	1		2
East Harbor		2	A	1	m	R	R	B2	2		0
East Harbor		2	A	1	m	R	R	B3	1		1
East Harbor		2	A	1	m	R	R	B4	2		0
East Harbor		2	A	1	m	R	R	C1	2		0
East Harbor		2	A	1	m	R	R	C2	1		0
East Harbor		2	A	1	m	R	R	C3	2		0
East Harbor		2	A	1	m	R	R	C4	2		0
East Harbor		2	A	1	m	R	R	D1	2		2
East Harbor		2	A	1	m	R	R	D2	2		2
East Harbor		2	A	1	m	R	R	D3	0		0
East Harbor		2	A	2	m	Y	Y	A1	2		2
East Harbor		2	A	2	m	Y	Y	A2	2		2
East Harbor		2	A	2	m	Y	Y	A3	2	sum to 25	1
East Harbor		2	A	2	m	Y	Y	A4	2		0
East Harbor		2	A	2	m	Y	Y	B1	2		0
East Harbor		2	A	2	m	Y	Y	B2	2		3
East Harbor		2	A	2	m	Y	Y	B3	1		4
East Harbor		2	A	2	m	Y	Y	B4	2		1
East Harbor		2	A	2	m	Y	Y	C1	2		0
East Harbor		2	A	2	m	Y	Y	C2	2		2
East Harbor		2	A	2	m	Y	Y	C3	2		1
East Harbor		2	A	2	m	Y	Y	C4	0		0
East Harbor		2	A	2	m	Y	Y	D1	2		1
East Harbor		2	A	2	m	Y	Y	D2	2		3
East Harbor		2	A	2	m	Y	Y	D3	1		2
East Harbor	A4 upper left	2	A	3	p	YGB	B	A1	1		0
East Harbor		2	A	3	p	YGB	Y	A2	1		0
East Harbor		2	A	3	p	YGB	G	A3	1		0
East Harbor		2	A	3	p	YGB	B	A4	1		1
East Harbor		2	A	3	p	YGB	Y	B1	1		1
East Harbor		2	A	3	p	YGB	G	B2	2		2
East Harbor		2	A	3	p	YGB	B	B3	2		0
East Harbor		2	A	3	p	YGB	Y	B4	1		0
East Harbor		2	A	3	p	YGB	G	C1	1		0
East Harbor		2	A	3	p	YGB	B	C2	1		0
East Harbor		2	A	3	p	YGB	Y	C3	1		1
East Harbor		2	A	3	p	YGB	G	C4	2		0
East Harbor		2	A	3	p	YGB	B	D1	1		0
East Harbor		2	A	3	p	YGB	Y	D2	1		0
East Harbor		2	A	3	p	YGB	G	D3	1		2
East Harbor		2	A	4	p	RYG	Y	A1	2		1
East Harbor		2	A	4	p	RYG	R	A2	1		1
East Harbor		2	A	4	p	RYG	G	A3	0		0
East Harbor		2	A	4	p	RYG	Y	A4	2		0
East Harbor		2	A	4	p	RYG	R	B1	2		0
East Harbor		2	A	4	p	RYG	Y	B2	1		0
East Harbor		2	A	4	p	RYG	G	B3	2		1
East Harbor		2	A	4	p	RYG	R	B4	2		2
East Harbor		2	A	4	p	RYG	G	C1	2		0
East Harbor		2	A	4	p	RYG	R	C2	2		0
East Harbor		2	A	4	p	RYG	G	C3	2		2
East Harbor		2	A	4	p	RYG	Y	C4	2		1
East Harbor		2	A	4	p	RYG	Y	D1	1		1
East Harbor		2	A	4	p	RYG	G	D2	2		0
East Harbor		2	A	4	p	RYG	R	D3	2		0
East Harbor	D4 is upper left	2	B	1	m	G	G	A1	1	2	0
East Harbor		2	B	1	m	G	G	A2	1	3	0
East Harbor		2	B	1	m	G	G	A3	0	2	0
East Harbor		2	B	1	m	G	G	A4	0	1	2
East Harbor		2	B	1	m	G	G	B1	1	2	0
East Harbor		2	B	1	m	G	G	B2	1	3	0
East Harbor		2	B	1	m	G	G	B3	1	3	0
East Harbor		2	B	1	m	G	G	B4	1	1	2
East Harbor		2	B	1	m	G	G	C1	1	3	2
East Harbor		2	B	1	m	G	G	C2	0	2	2
East Harbor		2	B	1	m	G	G	C3	2	2	2
East Harbor		2	B	1	m	G	G	C4	1	2	0
East Harbor		2	B	1	m	G	G	D1	0	3	1
East Harbor		2	B	1	m	G	G	D2	1	3	1
East Harbor		2	B	1	m	G	G	D3	1	1	1
East Harbor		2	B	2	p	RYB	Y	A1	1		0
East Harbor		2	B	2	p	RYB	R	A2	1		0
East Harbor		2	B	2	p	RYB	Y	A3	1		0
East Harbor		2	B	2	p	RYB	Y	A4	2		1
East Harbor		2	B	2	p	RYB	R	B1	2		0
East Harbor		2	B	2	p	RYB	B	B2	1		0
East Harbor		2	B	2	p	RYB	B	B3	0		1
East Harbor		2	B	2	p	RYB	Y	B4	1		0
East Harbor		2	B	2	p	RYB	B	C1	2		2
East Harbor		2	B	2	p	RYB	R	C2	1		2
East Harbor		2	B	2	p	RYB	B	C3	0		0
East Harbor		2	B	2	p	RYB	R	C4	1		1
East Harbor		2	B	2	p	RYB	Y	D1	2		2
East Harbor		2	B	2	p	RYB	B	D2	1		2
East Harbor		2	B	2	p	RYB	R	D3	2		1
East Harbor		2	B	3	p	RGB	R	A1	2
East Harbor		2	B	3	p	RGB	B	A2	1
East Harbor		2	B	3	p	RGB	G	A3	1
East Harbor		2	B	3	p	RGB	R	A4	2
East Harbor		2	B	3	p	RGB	B	B1	2
East Harbor		2	B	3	p	RGB	R	B2	1
East Harbor		2	B	3	p	RGB	B	B3	1
East Harbor		2	B	3	p	RGB	G	B4	0
East Harbor		2	B	3	p	RGB	G	C1	0
East Harbor		2	B	3	p	RGB	B	C2	1
East Harbor		2	B	3	p	RGB	R	C3	2
East Harbor		2	B	3	p	RGB	G	C4	1
East Harbor		2	B	3	p	RGB	R	D1	1
East Harbor		2	B	3	p	RGB	G	D2	2
East Harbor		2	B	3	p	RGB	B	D3	2
East Harbor	A4 is upper left	2	B	4	m	B	B	A1	2	1	0
East Harbor		2	B	4	m	B	B	A2	1	1	0
East Harbor		2	B	4	m	B	B	A3	1	1	0
East Harbor		2	B	4	m	B	B	A4	1	0	0
East Harbor		2	B	4	m	B	B	B1	2	0	0
East Harbor		2	B	4	m	B	B	B2	1	0	0
East Harbor		2	B	4	m	B	B	B3	1	1	0
East Harbor		2	B	4	m	B	B	B4	0	0	1
East Harbor		2	B	4	m	B	B	C1	0	0	0
East Harbor		2	B	4	m	B	B	C2	1	0	0
East Harbor		2	B	4	m	B	B	C3	1	1	1
East Harbor		2	B	4	m	B	B	C4	1	1	0
East Harbor		2	B	4	m	B	B	D1	1	1	0
East Harbor		2	B	4	m	B	B	D2	1	0	0
East Harbor		2	B	4	m	B	B	D3	1	1	0
East Harbor		3	A	1	m	B	B	A1	1	0	2
East Harbor		3	A	1	m	B	B	A2	0	0	0
East Harbor		3	A	1	m	B	B	A3	1	1	0
East Harbor		3	A	1	m	B	B	A4	1	1	2
East Harbor		3	A	1	m	B	B	B1	1	0	0
East Harbor		3	A	1	m	B	B	B2	0	0	0
East Harbor		3	A	1	m	B	B	B3	0	1	1
East Harbor		3	A	1	m	B	B	B4	2	2	2
East Harbor		3	A	1	m	B	B	C1	0	2	0
East Harbor		3	A	1	m	B	B	C2	1	1	1
East Harbor		3	A	1	m	B	B	C3	1	0	0
East Harbor		3	A	1	m	B	B	C4	1	2	0
East Harbor		3	A	1	m	B	B	D1	0	1	0
East Harbor		3	A	1	m	B	B	D2	1	1	1
East Harbor		3	A	1	m	B	B	D3	1	2	1
East Harbor		3	A	2	p	YGB	B	A1	1		0
East Harbor		3	A	2	p	YGB	Y	A2	1		0
East Harbor		3	A	2	p	YGB	G	A3	2		0
East Harbor		3	A	2	p	YGB	B	A4	1		1
East Harbor		3	A	2	p	YGB	Y	B1	2		1
East Harbor		3	A	2	p	YGB	G	B2	2		2
East Harbor		3	A	2	p	YGB	B	B3	1		0
East Harbor		3	A	2	p	YGB	Y	B4	1		0
East Harbor		3	A	2	p	YGB	G	C1	2		0
East Harbor		3	A	2	p	YGB	B	C2	1		0
East Harbor		3	A	2	p	YGB	Y	C3	1		1
East Harbor		3	A	2	p	YGB	G	C4	1		0
East Harbor		3	A	2	p	YGB	B	D1	0		0
East Harbor		3	A	2	p	YGB	Y	D2	2		0
East Harbor		3	A	2	p	YGB	G	D3	2		2
East Harbor		3	A	3	m	Y	Y	A1	2	1	2
East Harbor		3	A	3	m	Y	Y	A2	2	2	0
East Harbor		3	A	3	m	Y	Y	A3	2	2	0
East Harbor		3	A	3	m	Y	Y	A4	2	1	1
East Harbor		3	A	3	m	Y	Y	B1	2	2	0
East Harbor		3	A	3	m	Y	Y	B2	2	0	0
East Harbor		3	A	3	m	Y	Y	B3	2	0	1
East Harbor		3	A	3	m	Y	Y	B4	1	2	0
East Harbor		3	A	3	m	Y	Y	C1	1	2	0
East Harbor		3	A	3	m	Y	Y	C2	2	2	1
East Harbor		3	A	3	m	Y	Y	C3	1	3	0
East Harbor		3	A	3	m	Y	Y	C4	1	0	0
East Harbor		3	A	3	m	Y	Y	D1	1	0	0
East Harbor		3	A	3	m	Y	Y	D2	2	1	1
East Harbor		3	A	3	m	Y	Y	D3	2	2	1
East Harbor		3	A	4	p	RYB	B	A1	2		0
East Harbor		3	A	4	p	RYB	Y	A2	2		0
East Harbor		3	A	4	p	RYB	Y	A3	1		0
East Harbor		3	A	4	p	RYB	R	A4	2		1
East Harbor		3	A	4	p	RYB	R	B1	2		0
East Harbor		3	A	4	p	RYB	B	B2	1		3
East Harbor		3	A	4	p	RYB	R	B3	2		1
East Harbor		3	A	4	p	RYB	Y	B4	1		0
East Harbor		3	A	4	p	RYB	R	C1	2		0
East Harbor		3	A	4	p	RYB	B	C2	2		0
East Harbor		3	A	4	p	RYB	Y	C3	1		0
East Harbor		3	A	4	p	RYB	B	C4	2		0
East Harbor		3	A	4	p	RYB	R	D1	1		2
East Harbor		3	A	4	p	RYB	R	D2	2		0
East Harbor		3	A	4	p	RYB	B	D3	0		0
East Harbor		3	B	1	p	RYG	G	A1	2	2	2
East Harbor		3	B	1	p	RYG	Y	A2	2	2	3
East Harbor		3	B	1	p	RYG	R	A3	2	3	0
East Harbor		3	B	1	p	RYG	G	A4	2	2	1
East Harbor		3	B	1	p	RYG	Y	B1	2	3	0
East Harbor		3	B	1	p	RYG	R	B2	2	2	1
East Harbor		3	B	1	p	RYG	Y	B3	2	4	1
East Harbor		3	B	1	p	RYG	R	B4	2	1	0
East Harbor		3	B	1	p	RYG	R	C1	1	1	0
East Harbor		3	B	1	p	RYG	G	C2	1	1	0
East Harbor		3	B	1	p	RYG	Y	C3	1	2	0
East Harbor		3	B	1	p	RYG	G	C4	0	2	2
East Harbor		3	B	1	p	RYG	G	D1	0	3	2
East Harbor		3	B	1	p	RYG	Y	D2	1	0	0
East Harbor		3	B	1	p	RYG	R	D3	2	3	0
East Harbor		3	B	2	m	G	G	A1	1	3	0
East Harbor		3	B	2	m	G	G	A2	1	2	0
East Harbor		3	B	2	m	G	G	A3	2	1	0
East Harbor		3	B	2	m	G	G	A4	2	1	2
East Harbor		3	B	2	m	G	G	B1	2	2	0
East Harbor		3	B	2	m	G	G	B2	0	1	0
East Harbor		3	B	2	m	G	G	B3	2	1	0
East Harbor		3	B	2	m	G	G	B4	1	1	2
East Harbor		3	B	2	m	G	G	C1	1	1	2
East Harbor		3	B	2	m	G	G	C2	1	3	2
East Harbor		3	B	2	m	G	G	C3	0	2	2
East Harbor		3	B	2	m	G	G	C4	2	1	0
East Harbor		3	B	2	m	G	G	D1	1	2	1
East Harbor		3	B	2	m	G	G	D2	0	2	1
East Harbor		3	B	2	m	G	G	D3	0	1	1
East Harbor		3	B	3	p	RGB	R	A1	2	2	1
East Harbor		3	B	3	p	RGB	B	A2	1	1	0
East Harbor		3	B	3	p	RGB	G	A3	2	3	2
East Harbor		3	B	3	p	RGB	R	A4	2	2	0
East Harbor		3	B	3	p	RGB	G	B1	1	4	1
East Harbor		3	B	3	p	RGB	R	B2	2	1	0
East Harbor		3	B	3	p	RGB	B	B3	1	1	1
East Harbor		3	B	3	p	RGB	G	B4	1	2	2
East Harbor		3	B	3	p	RGB	B	C1	0	0	0
East Harbor		3	B	3	p	RGB	G	C2	2	3	1
East Harbor		3	B	3	p	RGB	R	C3	2	2	0
East Harbor		3	B	3	p	RGB	B	C4	0	0	0
East Harbor		3	B	3	p	RGB	R	D1	2	1	0
East Harbor		3	B	3	p	RGB	B	D2	1	1	0
East Harbor		3	B	3	p	RGB	G	D3	1	1	0
East Harbor		3	B	4	m	R	R	A1	2	3	0
East Harbor		3	B	4	m	R	R	A2	2	3	2
East Harbor		3	B	4	m	R	R	A3	1	1	2
East Harbor		3	B	4	m	R	R	A4	1	1	2
East Harbor		3	B	4	m	R	R	B1	1	4	2
East Harbor		3	B	4	m	R	R	B2	2	4	2
East Harbor		3	B	4	m	R	R	B3	1	0	1
East Harbor		3	B	4	m	R	R	B4	2	2	2
East Harbor		3	B	4	m	R	R	C1	2	3	2
East Harbor		3	B	4	m	R	R	C2	2	2	0
East Harbor		3	B	4	m	R	R	C3	0	1	0
East Harbor		3	B	4	m	R	R	C4	2	2	0
East Harbor		3	B	4	m	R	R	D1	2	3	2
East Harbor		3	B	4	m	R	R	D2	2	3	0
East Harbor		3	B	4	m	R	R	D3	2	3	0
East Harbor		4	A	1	p	RYB	R	A1	2	2	0
East Harbor		4	A	1	p	RYB	B	A2	2	1	0
East Harbor		4	A	1	p	RYB	Y	A3	2	0	0
East Harbor		4	A	1	p	RYB	R	A4	2	3	1
East Harbor		4	A	1	p	RYB	B	B1	0	1	1
East Harbor		4	A	1	p	RYB	Y	B2	1	0	0
East Harbor		4	A	1	p	RYB	R	B3	1	2	0
East Harbor		4	A	1	p	RYB	B	B4	1	1	2
East Harbor		4	A	1	p	RYB	Y	C1	2	1	1
East Harbor		4	A	1	p	RYB	R	C2	2	2	2
East Harbor		4	A	1	p	RYB	B	C3	1	0	1
East Harbor		4	A	1	p	RYB	Y	C4	1	1	2
East Harbor		4	A	1	p	RYB	R	D1	2	2	0
East Harbor		4	A	1	p	RYB	B	D2	2	1	0
East Harbor		4	A	1	p	RYB	Y	D3	2	3	1
East Harbor		4	A	2	m	B	B	A1	1	2	0
East Harbor		4	A	2	m	B	B	A2	2	2	0
East Harbor		4	A	2	m	B	B	A3	2	1	0
East Harbor		4	A	2	m	B	B	A4	0	0	0
East Harbor		4	A	2	m	B	B	B1	2	1	0
East Harbor		4	A	2	m	B	B	B2	1	0	0
East Harbor		4	A	2	m	B	B	B3	0	0	0
East Harbor		4	A	2	m	B	B	B4	0	1	1
East Harbor		4	A	2	m	B	B	C1	0	0	0
East Harbor		4	A	2	m	B	B	C2	1	1	0
East Harbor		4	A	2	m	B	B	C3	2	2	1
East Harbor		4	A	2	m	B	B	C4	1	0	0
East Harbor		4	A	2	m	B	B	D1	1	1	0
East Harbor		4	A	2	m	B	B	D2	1	0	0
East Harbor		4	A	2	m	B	B	D3	1	0	0
East Harbor		4	A	3	m	G	G	A1	2	2	2
East Harbor		4	A	3	m	G	G	A2	2	1	0
East Harbor		4	A	3	m	G	G	A3	2	3	1
East Harbor		4	A	3	m	G	G	A4	2	2	0
East Harbor		4	A	3	m	G	G	B1	2	2	0
East Harbor		4	A	3	m	G	G	B2	1	1	2
East Harbor		4	A	3	m	G	G	B3	0	2	2
East Harbor		4	A	3	m	G	G	B4	2	2	0
East Harbor		4	A	3	m	G	G	C1	1	1	0
East Harbor		4	A	3	m	G	G	C2	0	2	2
East Harbor		4	A	3	m	G	G	C3	1	1	2
East Harbor		4	A	3	m	G	G	C4	0	2	0
East Harbor		4	A	3	m	G	G	D1	1	1	0
East Harbor		4	A	3	m	G	G	D2	0	1	0
East Harbor		4	A	3	m	G	G	D3	1	1	0
East Harbor		4	A	4	p	YGB	Y	A1	2	0	0
East Harbor		4	A	4	p	YGB	G	A2	2	5	0
East Harbor		4	A	4	p	YGB	Y	A3	2	2	3
East Harbor		4	A	4	p	YGB	B	A4	0	0	0
East Harbor		4	A	4	p	YGB	G	B1	1	0	0
East Harbor		4	A	4	p	YGB	B	B2	0	1	0
East Harbor		4	A	4	p	YGB	G	B3	2	4	2
East Harbor		4	A	4	p	YGB	Y	B4	1	0	0
East Harbor		4	A	4	p	YGB	B	C1	1	0	0
East Harbor		4	A	4	p	YGB	Y	C2	1	2	1
East Harbor		4	A	4	p	YGB	B	C3	1	1	0
East Harbor		4	A	4	p	YGB	G	C4	2	2	0
East Harbor		4	A	4	p	YGB	G	D1	2	3	2
East Harbor		4	A	4	p	YGB	B	D2	0	1	1
East Harbor		4	A	4	p	YGB	Y	D3	1	0	0
East Harbor		4	B	1	m	Y	Y	A1	2	1	0
East Harbor		4	B	1	m	Y	Y	A2	2	2	0
East Harbor		4	B	1	m	Y	Y	A3	2	0	0
East Harbor		4	B	1	m	Y	Y	A4	1	3	2
East Harbor		4	B	1	m	Y	Y	B1	1	1	0
East Harbor		4	B	1	m	Y	Y	B2	1	1	2
East Harbor		4	B	1	m	Y	Y	B3	2	3	0
East Harbor		4	B	1	m	Y	Y	B4	1	1	0
East Harbor		4	B	1	m	Y	Y	C1	2	1	0
East Harbor		4	B	1	m	Y	Y	C2	0	0	0
East Harbor		4	B	1	m	Y	Y	C3	1	0	0
East Harbor		4	B	1	m	Y	Y	C4	2	1	2
East Harbor		4	B	1	m	Y	Y	D1	1	3	0
East Harbor		4	B	1	m	Y	Y	D2	2	1	1
East Harbor		4	B	1	m	Y	Y	D3	1	0	0
East Harbor		4	B	2	p	RYG	R	A1	2	2	2
East Harbor		4	B	2	p	RYG	Y	A2	1	1	2
East Harbor		4	B	2	p	RYG	G	A3	2	1	0
East Harbor		4	B	2	p	RYG	R	A4	1	1	1
East Harbor		4	B	2	p	RYG	Y	B1	1	2	1
East Harbor		4	B	2	p	RYG	G	B2	1	2	2
East Harbor		4	B	2	p	RYG	R	B3	2	3	0
East Harbor		4	B	2	p	RYG	Y	B4	1	1	2
East Harbor		4	B	2	p	RYG	G	C1	1	2	1
East Harbor		4	B	2	p	RYG	R	C2	2	2	0
East Harbor		4	B	2	p	RYG	Y	C3	1	2	0
East Harbor		4	B	2	p	RYG	G	C4	1	1	0
East Harbor		4	B	2	p	RYG	R	D1	1	1	0
East Harbor		4	B	2	p	RYG	Y	D2	2	3	0
East Harbor		4	B	2	p	RYG	G	D3	2	2	3
East Harbor		4	B	3	m	R	R	A1	2	1	0
East Harbor		4	B	3	m	R	R	A2	1	0	0
East Harbor		4	B	3	m	R	R	A3	2	3	0
East Harbor		4	B	3	m	R	R	A4	2	2	0
East Harbor		4	B	3	m	R	R	B1	2	4	2
East Harbor		4	B	3	m	R	R	B2	2	1	2
East Harbor		4	B	3	m	R	R	B3	2	2	0
East Harbor		4	B	3	m	R	R	B4	2	0	0
East Harbor		4	B	3	m	R	R	C1	2	2	1
East Harbor		4	B	3	m	R	R	C2	2	2	0
East Harbor		4	B	3	m	R	R	C3	2	1	0
East Harbor		4	B	3	m	R	R	C4	1	2	2
East Harbor		4	B	3	m	R	R	D1	2	3	0
East Harbor		4	B	3	m	R	R	D2	2	2	1
East Harbor		4	B	3	m	R	R	D3	2	3	1
East Harbor		4	B	4	p	RGB	R	A1	2	1	0
East Harbor		4	B	4	p	RGB	B	A2	1	2	1
East Harbor		4	B	4	p	RGB	G	A3	1	2	0
East Harbor		4	B	4	p	RGB	R	A4	2	2	0
East Harbor		4	B	4	p	RGB	B	B1	1	1	1
East Harbor		4	B	4	p	RGB	G	B2	0	4	2
East Harbor		4	B	4	p	RGB	R	B3	2	4	1
East Harbor		4	B	4	p	RGB	B	B4	2	2	2
East Harbor		4	B	4	p	RGB	G	C1	0	1	0
East Harbor		4	B	4	p	RGB	R	C2	2	3	0
East Harbor		4	B	4	p	RGB	B	C3	2	0	0
East Harbor		4	B	4	p	RGB	G	C4	0	0	0
East Harbor		4	B	4	p	RGB	R	D1	1	1	0
East Harbor		4	B	4	p	RGB	B	D2	1	0	0
East Harbor		4	B	4	p	RGB	G	D3	2	2	0

## Sheet: metadata
Zostera source diversity experiment
Source populations -			GPS coordinates
	Nahant (DC)	red	right end of transect: 42.42058N, 70.91602W; left end of transect: 42.42035N, 70.91551W
	West Yarmouth (WY)	blue	right end of transect: 41.63362N, 70.22895W; left end of transect: 41.6337N, 70.22788W
	East Harbor (EH)	yellow
	Pleasant Bay (PB)	green	right end of transect: 41.75226N, 69.96923W; left end of transect: 41.75322N, 69.96922W
Planting sites -
	East Harbor		block 1: 42.05439N; 70.1197361W
	Pleasant Bay		block 1: 41.75211N; 69.96929W
Experimental design -
Source diversity	Source Identity	Number of frames per site (N=4)	Colors	Code
single source	Nahant (DC)	4	red	R
single source	West Yarmouth (WY)	4	blue	B
single source	East Harbor (EH)	4	yellow	Y
single source	Pleasant Bay (PB)	4	green	G
mutliple source	DC + WY + EH	4	red, blue, yellow	RYB
mutliple source	DC + EH + PB	4	red, yellow, green	RYG
mutliple source	DC + WY + PB	4	red, blue, green	RGB
mutliple source	WY + EH + PB	4	blue, yellow, green	YGB
		32
